# Supplementary material for: An insulin receptor activity surge in follicle cells drives vitellogenesis by upregulating CrebA
Source: EMBO Rep. 2026 Jan 3;27(3):748–73. doi: 10.1038/s44319-025-00672-6 (PMC12894986; doi:10.1038/s44319-025-00672-6)
Supplement: Supplementary file 3 — Source data Fig. 1 [file 44319_2025_672_MOESM3_ESM.zip]

Archive with 26 entries (19 files):
- Figure1/A/
- Figure1/A/SPARK-stage1-9.tif
- Figure1/A/SPARKstage1-9-merge.tif
- Figure1/B/
- Figure1/B/B.tif
- Figure1/B/magnified.tif
- Figure1/B/MBFCspark.xlsx
- Figure1/B/Right.tif
- Figure1/B/stgae9.tif
- Figure1/C/
- Figure1/C/stage9-InRDNspark.tif
- Figure1/C/stage9-InRspark.tif
- Figure1/D/
- Figure1/D/D.tif
- Figure1/D/Fig1D-tj-InRDNspark-MBFC.xlsx
- Figure1/D/Fig1D-tj-InRspark-MBFC.xlsx
- Figure1/D/SPARK- clean data.csv
- Figure1/E/
- Figure1/E/Distributions of egg chambers.tif
- Figure1/E/egg chambers.xlsx
- Figure1/F/
- Figure1/F/HSD-spark-stage9.tif
- Figure1/F/ND-spark- stage9.tif
- Figure1/G/
- Figure1/G/G.tif
- Figure1/G/ND-HSD- MBFCspark.xlsx
