# Supplementary material for: An insulin receptor activity surge in follicle cells drives vitellogenesis by upregulating CrebA
Source: EMBO Rep. 2026 Jan 3;27(3):748–73. doi: 10.1038/s44319-025-00672-6 (PMC12894986; doi:10.1038/s44319-025-00672-6)
Supplement: Supplementary file 3 — Source data Fig. 1 [file 44319_2025_672_MOESM3_ESM.zip › Figure1/D/Fig1D-tj-InRDNspark-MBFC.xlsx]

## Sheet: fig1
stage9b-1	spark								stage8-1	spark								stage9a-1		Area	mean	Min	Max	A*m
		Area	mean	Min	Max	A*m					Area	mean	Min	Max	A*m				1	0.386	30	30	30	11.569
	1	0.771	32	30	34	24.681				1	0	0	0	0	0				2	2.314	64.333	31	85	148.857
	2	2.699	55.429	30	85	149.629													3	1.543	65	34	85	100.267
	3	3.856	47.3	33	71	182.408													4	0.771	31	30	32	23.91
	4	2.699	57.143	36	85	154.256				1	379.471	5.466	5	10	2074.36	0			5	6.942	60	30	85	416.492
	5	3.085	53.75	32	85	165.826													6	5.785	52.6	30	85	304.271
	6	0.771	32	31	33	24.681													7	2.699	33	30	37	89.083
	7	3.471	62.778	30	85	217.887													8	2.314	39.667	32	52	91.783
	8	0.771	31.5	31	32	24.295													9	1.543	37	33	40	57.075
	9	4.628	66.333	30	85	306.97													10	0.386	35	35	35	13.497
	10	3.085	64.25	30	85	198.219													11	0.771	39	39	39	30.08
	11	1.928	72.2	47	85	139.216													12	3.085	54.625	30	85	168.525
	12	3.085	62.25	31	85	192.049													13	1.157	40	32	52	46.277
	13	0.386	33	33	33	12.726													14	0.386	32	32	32	12.341
	14	1.157	45.667	33	65	52.833													15	1.928	46.2	33	82	89.083
	15	1.928	42.4	34	54	81.756													16	0.386	33	33	33	12.726
	16	3.471	68.778	31	85	238.712													17	1.157	50.667	37	63	58.617
	17	1.543	54.25	31	85	83.684													18	2.699	38.571	30	48	104.123
	18	0.386	33	33	33	12.726													19	4.628	44.667	32	80	206.704
	19	5.399	54.071	32	85	291.93													20	1.157	35.333	30	42	40.878
	20	1.543	45.5	38	60	70.187													21	1.157	39.333	30	45	45.506
	21	2.314	57.5	33	85	133.046													22	0.771	38	37	39	29.309
	22	1.157	65	32	83	75.2													23	0.771	46.5	46	47	35.865
	23	0.771	37	34	40	28.537													24	0.386	33	33	33	12.726
	24	6.556	56.941	30	85	373.3													25	4.628	49.75	30	85	230.228
	25	0.386	31	31	31	11.955													26	1.928	66.4	37	80	128.033
	26	0.386	31	31	31	11.955													27	1.928	44.6	31	65	85.998
	27	1.543	42.25	34	57	65.173													28	4.242	50	30	85	212.103
	28	16.583	47.163	30	85	782.08													29	1.928	62.8	40	85	121.091
	29	0.771	33.5	33	34	25.838													30	3.856	49.4	36	85	190.507
	30	1.543	42.5	38	46	65.559																		3117.52
	31	0.386	41	41	41	15.811
	32	1.928	58.8	31	85	113.378													1	3014.94	10.324	5	85	31127.4	0.100154
	33	0.386	30	30	30	11.569
	34	0.771	53	45	61	40.878
	35	0.386	31	31	31	11.955
	36	0.771	35.5	33	38	27.381
	37	1.928	45.8	35	66	88.312
	38	2.314	63	44	85	145.772
	39	0.771	42	41	43	32.394
	40	0.386	36	36	36	13.883
	41	5.013	41.308	30	70	207.089
	42	3.085	60.625	35	85	187.036
	43	1.157	35.667	31	43	41.264
	44	0.771	35	35	35	26.995
						5161.03
	1	4049.62	12.338	5	85	49966	0.103291

## Sheet: fig2
	stage8-2	spark													stage10b-1	spark
			Area	mean	Min	Max	A*m										Area	mean	Min	Max	A*m
		1	2.314	51.5	32	85	119.163									1	5110.9	11.276	5	85	57632.1	0.0529091
		2	0.771	38.5	35	42	29.694
		3	1.157	36.333	34	39	42.035
		4	0.386	36	36	36	13.883									1	0.386	33	33	33	12.726
		5	1.543	45.75	35	59	70.572									2	0.386	32	32	32	12.341
		6	1.543	47.25	38	59	72.886									3	0.386	33	33	33	12.726
							348.233									4	0.386	31	31	31	11.955
																5	7.713	33.7	28	46	259.922
																6	0.386	32	32	32	12.341
																7	0.386	30	30	30	11.569
																8	2.314	31.167	30	33	72.115
		1	1975.64	7.715	5	85	15242.8	0.0228457								9	6.17	34.75	30	49	214.416
																10	3.471	35.778	30	50	124.176
																11	0.386	30	30	30	11.569
																12	46.277	37.8	27	85	1749.27
																13	0.771	31.5	30	33	24.295
																14	0.771	31	31	31	23.91
																15	0.386	30	30	30	11.569
																16	0.386	31	31	31	11.955
																17	0.771	32	32	32	24.681
																18	0.771	33.5	33	34	25.838
																19	0.771	30.5	30	31	23.524
																20	2.699	36.571	30	48	98.724
																21	2.699	37.857	30	47	102.195
																22	0.771	30.5	30	31	23.524
																23	3.085	52.5	32	85	161.969
																24	0.386	31	31	31	11.955
																					3049.26

## Sheet: fig3
	stage9a-2	spark										stage9a-3	spark										stage9a-4	spark										stage8-3	spark
			Area	mean	Min	Max	A*m							Area	mean	Min	Max	A*m						Area	mean	Min	Max	A*m								Area	mean	Min	Max	A*m
		1	2792.04	9.993	5	85	27900.4	0.0428346					1	3596.87	13.299	5	85	47833.8	0.103977				1	3164.18	11.705	5	85	37036.2	0.0417751						1	733.875	6.163	5	13	4523.18	0
																																				0	0	0	0	0
		1	1.543	42.75	32	50	65.945						1	37.022	41.469	26	85	1535.24					1	0.771	31.5	30	33	24.295
		2	0.386	35	35	35	13.497						2	0.386	32	32	32	12.341					2	1.543	44.5	34	50	68.644
		3	5.013	55.846	31	85	279.975						3	0.771	31	31	31	23.91					3	0.386	30	30	30	11.569
		4	0.771	34	34	34	26.224						4	1.157	40.667	33	47	47.048					4	0.386	36	36	36	13.883
		5	0.771	32	32	32	24.681						5	3.856	68.7	34	85	264.935					5	5.399	59.714	32	85	322.396
		6	1.543	41.25	32	50	63.631						6	11.569	54.2	31	85	627.052					6	0.771	43	39	47	33.165
		7	2.699	63.286	48	85	170.839						7	2.314	70.5	36	85	163.126					7	1.543	60	33	78	92.554
		8	3.471	46.667	31	75	161.969						8	0.386	39	39	39	15.04					8	1.157	35.333	34	38	40.878
		9	0.771	36	33	39	27.766						9	3.856	45.6	30	73	175.852					9	0.386	30	30	30	11.569
		10	1.157	59	46	74	68.258						10	0.386	32	32	32	12.341					10	4.628	47.5	31	69	219.815
		11	3.085	48.75	30	73	150.4						11	1.928	32.8	31	36	63.245					11	0.386	32	32	32	12.341
		12	3.085	46	32	81	141.916						12	0.771	32.5	30	35	25.067					12	0.386	35	35	35	13.497
							1195.1						13	0.386	30	30	30	11.569					13	0.386	30	30	30	11.569
													14	2.314	47.5	32	65	109.908					14	0.771	32	31	33	24.681
													15	1.543	31.5	30	33	48.591					15	1.928	51.8	33	85	99.881
													16	2.314	46.167	30	71	106.823					16	0.386	30	30	30	11.569
													17	0.386	32	32	32	12.341					17	0.386	30	30	30	11.569
													18	1.928	37.4	30	45	72.115					18	0.386	31	31	31	11.955
													19	3.085	67.125	36	85	207.089					19	2.699	47.714	33	79	128.804
													20	6.556	55.294	30	85	362.503					20	1.543	38.25	30	42	59.003
													21	1.543	31.25	30	34	48.205					21	2.699	46.429	32	72	125.333
													22	1.928	45.8	32	68	88.312					22	0.386	31	31	31	11.955
													23	0.771	34.5	33	36	26.609					23	2.314	55.833	31	78	129.19
													24	1.157	53	46	57	61.317					24	1.157	49.333	46	52	57.075
													25	2.699	49.143	35	64	132.661										1547.19
													26	2.314	45.833	30	63	106.051
													27	0.386	31	31	31	11.955
													28	0.386	35	35	35	13.497
													29	2.314	69.333	37	85	160.427
													30	2.699	52.857	33	85	142.687
													31	0.771	44.5	33	56	34.322
													32	0.386	37	37	37	14.269
													33	0.386	33	33	33	12.726
													34	0.386	35	35	35	13.497
													35	0.386	31	31	31	11.955
													36	0.386	33	33	33	12.726
													37	1.157	68.667	60	82	79.442
													38	1.928	40.2	34	53	77.514
													39	0.771	38	31	45	29.309
																		4973.61

## Sheet: fig4
	stage8-4	spark									stage9b-2	spark
			Area	mean	Min	Max	A*m					Area	mean	Min	Max	A*m
		1	1601.57	6.755	5	16	10819.2	0			1	3875.31	9.662	5	29	37445	0.0580341
			0	0	0	0	0
											1	2.314	37.833	32	44	87.541
											2	1.543	41	32	48	63.245
											3	0.386	31	31	31	11.955
											4	0.386	30	30	30	11.569
											5	0.386	31	31	31	11.955
											6	0.386	30	30	30	11.569
											7	3.085	39.875	31	61	123.019
											8	5.013	64.154	31	85	321.625
											9	1.157	77	64	84	89.083
											10	1.928	75.6	55	85	145.772
											11	3.856	73.6	35	85	283.832
											12	2.314	66.333	30	85	153.485
											13	3.471	61.222	32	85	212.488
											14	2.699	50	31	85	134.974
											15	0.386	30	30	30	11.569
											16	1.543	47	31	77	72.501
											17	3.085	74.5	33	85	229.842
											18	1.543	61	37	85	94.096
											19	0.771	56.5	40	73	43.577
											20	0.386	41	41	41	15.811
											21	1.157	37.667	30	48	43.577
																2173.09

## Sheet: fig5
	stage9b-3	spark									stage10a-1	spark										stage10a-2	spark
			Area	mean	Min	Max	A*m						Area	mean	Min	Max	A*m						Area	mean	Min	Max	A*m
		1	5343.83	15.323	5	85	81885.9	0.198303				1	5838.6	12.982	5	85	75794.3	0.149724				1	5702.86	10.737	5	85	61232.8	0.0792029
		1	0.771	38.5	30	47	29.694					1	0.771	57.5	50	65	44.349					1	2.699	31.714	30	36	85.612
		2	0.386	30	30	30	11.569					2	3.085	38	30	52	117.235					2	1.157	38	30	50	43.963
		3	0.771	30	30	30	23.138					3	16.583	57.628	31	85	955.618					3	0.386	30	30	30	11.569
		4	1.157	60	32	77	69.415					4	0.386	31	31	31	11.955					4	0.771	34.5	34	35	26.609
		5	5.399	52.5	30	85	283.446					5	1.543	41.25	34	50	63.631					5	0.386	34	34	34	13.112
		6	1.543	34	30	39	52.447					6	1.543	31	30	33	47.819					6	3.471	55.111	31	85	191.278
		7	4.242	44.909	32	81	190.507					7	0.386	30	30	30	11.569					7	3.085	44.625	31	83	137.674
		8	1.157	31	30	32	35.865					8	3.856	35.7	30	41	137.674					8	1.543	42.75	33	50	65.945
		9	0.771	32	32	32	24.681					9	20.053	39.5	30	85	792.107					9	1.157	34	31	36	39.335
		10	8.484	42.636	30	85	361.731					10	0.386	31	31	31	11.955					10	5.399	44.214	30	85	238.712
		11	26.609	50.884	30	85	1353.99					11	3.471	47	30	73	163.126					11	3.085	36.625	31	41	112.993
		12	0.386	40	40	40	15.426					12	3.085	33.625	30	38	103.737					12	0.771	32	32	32	24.681
		13	3.471	41.111	30	67	142.687					13	0.386	31	31	31	11.955					13	1.543	40.75	33	51	62.859
		14	3.856	62.5	36	85	241.026					14	12.726	50.788	30	85	646.334					14	3.085	42.25	31	58	130.347
		15	2.314	55	35	85	127.262					15	29.694	42.597	28	85	1264.9					15	0.386	30	30	30	11.569
		16	0.386	32	32	32	12.341					16	0.386	31	31	31	11.955					16	1.157	43.333	30	66	50.133
		17	0.771	31	30	32	23.91					17	0.386	30	30	30	11.569					17	0.386	44	44	44	16.968
		18	1.543	39.25	31	55	60.546					18	0.771	38	33	43	29.309					18	0.771	38	32	44	29.309
		19	3.471	47.444	37	69	164.669					19	11.955	57.226	30	85	684.127					19	1.543	33	30	37	50.905
		20	1.157	34	30	40	39.335					20	5.399	57.214	30	85	308.898					20	67.487	49.577	29	85	3345.82
		21	4.628	34.583	30	41	160.041					21	0.771	31	31	31	23.91					21	1.157	31	31	31	35.865
		22	5.013	63.231	30	85	316.997					22	3.471	57.444	36	85	199.376					22	0.386	31	31	31	11.955
		23	3.471	59.556	31	85	206.704					23	2.699	50	33	74	134.974					23	0.386	31	31	31	11.955
		24	1.157	33	30	36	38.178					24	6.17	57.438	30	85	354.404					24	0.771	34.5	34	35	26.609
		25	1.157	34.667	32	38	40.107					25	1.928	45.8	33	60	88.312					25	0.386	32	32	32	12.341
		26	5.013	60.231	31	85	301.957					26	0.386	30	30	30	11.569					26	0.386	30	30	30	11.569
		27	6.17	66.5	31	85	410.322					27	0.386	32	32	32	12.341					27	1.543	32.5	30	35	50.133
		28	16.583	51.581	30	85	855.352					28	2.314	34	30	41	78.671										4849.82
		29	0.386	31	31	31	11.955					29	0.771	32	31	33	24.681
		30	2.699	35.286	31	43	95.253					30	108.365	39.851	28	85	4318.41
		31	0.771	41.5	32	51	32.008					31	6.556	35.412	30	63	232.156
		32	20.825	47.407	27	85	987.241					32	0.386	31	31	31	11.955
		33	1.543	41.25	31	65	63.631					33	0.386	30	30	30	11.569
		34	0.386	30	30	30	11.569					34	1.928	31.8	30	34	61.317
		35	8.098	62.143	32	85	503.262					35	4.242	33.818	30	52	143.458
		36	0.386	30	30	30	11.569					36	3.471	60.889	30	85	211.331
		37	0.386	34	34	34	13.112										11348.3
		38	16.583	61	30	85	1011.54
		39	1.157	37.667	30	53	43.577
		40	88.697	46.517	27	85	4125.97
		41	2.314	39.833	30	54	92.168
		42	6.17	65.062	31	85	401.452
		43	1.157	31.333	30	33	36.25
		44	3.856	44.2	32	60	170.453
		45	0.386	30	30	30	11.569
		46	1.157	41.667	38	45	48.205
		47	7.327	43.474	30	79	318.539
		48	0.386	40	40	40	15.426
		49	3.085	37	30	47	114.15
		50	2.699	42.857	30	69	115.692
		51	0.386	33	33	33	12.726
		52	0.386	33	33	33	12.726
		53	3.471	33.444	30	42	116.078
		54	4.628	67	43	85	310.055
		55	7.327	63.895	30	85	468.168
		56	10.798	42.036	30	83	453.899
		57	0.771	32	30	34	24.681
		58	4.242	58.364	30	85	247.582
		59	5.785	52.267	30	85	302.343
		60	0.771	34	32	36	26.224
		61	4.242	48.364	31	85	205.161
		62	0.386	32	32	32	12.341
		63	3.471	40.778	30	57	141.53
		64	0.386	30	30	30	11.569
		65	0.386	33	33	33	12.726
		66	0.386	30	30	30	11.569
		67	0.771	37	34	40	28.537
		68	0.386	32	32	32	12.341
							16238.2

## Sheet: fig6
	stage10a-3	spark										stage10a-4	spark										stage10b-2	spark
			Area	mean	Min	Max	A*m							Area	mean	Min	Max	A*m							Area	mean	Min	Max	A*m
		1	3995.24	8.84	5	85	35318.5	0.0318942					1	5189.19	9.957	5	85	51667	0.0375736					1	5491.53	10.981	5	85	60301.9	0.0774647
		1	0.771	38	31	45	29.309
		2	0.386	37	37	37	14.269						1	1.928	40.6	30	57	78.285						1	5.399	59.714	31	85	322.396
		3	0.386	38	38	38	14.654						2	2.314	56.167	30	85	129.961						2	0.771	39.5	36	43	30.466
		4	0.386	32	32	32	12.341						3	1.543	34.5	30	43	53.218						3	3.471	52.667	31	85	182.794
		5	0.386	51	51	51	19.668						4	1.157	50	31	60	57.846						4	1.543	33	30	35	50.905
		6	0.386	30	30	30	11.569						5	1.928	41.8	34	53	80.599						5	11.955	35.387	30	72	423.048
		7	0.771	36	35	37	27.766						6	1.928	79	55	85	152.328						6	18.511	45.083	29	85	834.527
		8	0.386	30	30	30	11.569						7	3.471	54.333	34	85	188.578						7	0.386	30	30	30	11.569
		9	2.314	33	30	37	76.357						8	1.543	35.75	33	38	55.147						8	25.067	45.092	30	85	1130.31
		10	11.955	35.774	28	53	427.676						9	1.928	42	34	57	80.985						9	3.085	34.125	30	39	105.28
		11	4.628	59.5	31	85	275.348						10	0.386	30	30	30	11.569						10	0.386	30	30	30	11.569
		12	1.543	63.5	36	85	97.953						11	1.157	39.667	37	45	45.891						11	0.386	31	31	31	11.955
		13	0.771	47	39	55	36.25						12	0.386	30	30	30	11.569						12	1.928	43.4	30	62	83.684
		14	1.543	46.5	30	85	71.729						13	1.157	58	37	81	67.102						13	1.928	32.2	31	34	62.088
							1126.46						14	1.928	63.2	34	85	121.863						14	0.386	34	34	34	13.112
													15	2.699	65.571	30	85	177.009						15	1.543	48.5	40	63	74.814
													16	1.928	60.4	32	85	116.464						16	0.386	30	30	30	11.569
													17	1.928	61.8	37	85	119.163						17	0.771	40	33	47	30.851
													18	0.386	39	39	39	15.04						18	0.386	30	30	30	11.569
													19	0.386	30	30	30	11.569						19	0.771	39.5	36	43	30.466
													20	0.386	35	35	35	13.497						20	1.928	65.6	42	85	126.49
													21	0.771	32	30	34	24.681						21	1.157	38.333	34	41	44.349
													22	6.942	38.5	30	57	267.249						22	5.399	39.143	32	57	211.331
													23	1.157	32	30	33	37.022						23	19.282	44.4	30	85	856.123
													24	0.386	32	32	32	12.341											4671.27
													25	0.386	32	32	32	12.341
																		1941.32

## Sheet: fig7
	stage10b-3	spark
			Area	mean	Min	Max	A*m
		1	6646.14	11.205	5	85	74471.9	0.0794358
		1	0.386	35	35	35	13.497
		2	1.928	44.6	30	55	85.998
		3	0.386	30	30	30	11.569
		4	0.386	31	31	31	11.955
		5	2.314	32	30	34	74.043
		6	2.699	41.714	31	66	112.607
		7	0.386	34	34	34	13.112
		8	0.386	31	31	31	11.955
		9	70.572	41.667	25	85	2940.51
		10	4.242	52.545	30	85	222.9
		11	0.386	31	31	31	11.955
		12	0.386	32	32	32	12.341
		13	2.314	31.333	30	33	72.501
		14	5.785	54.667	30	85	316.226
		15	3.085	35.25	30	47	108.751
		16	0.771	32	31	33	24.681
		17	1.157	48.667	39	55	56.304
		18	6.556	38.412	30	56	251.824
		19	0.386	30	30	30	11.569
		20	20.053	43.327	30	85	868.849
		21	1.157	37	31	47	42.806
		22	3.471	43.667	31	63	151.557
		23	0.386	30	30	30	11.569
		24	0.386	31	31	31	11.955
		25	0.771	36	35	37	27.766
		26	2.699	59.143	33	85	159.655
		27	2.314	31.167	30	33	72.115
		28	1.157	35.333	31	42	40.878
		29	1.928	30.8	30	32	59.389
		30	1.157	31.333	30	33	36.25
		31	1.157	49.333	33	64	57.075
		32	0.386	30	30	30	11.569
							5915.73

## Sheet: fig8
	stage9b-4	spark
			Area	mean	Min	Max	A*m
		1	3550.98	8.584	5	85	30481.1	0.0254175
		1	1.157	33.667	30	37	38.95
		2	2.314	53.167	32	85	123.019
		3	1.543	39.5	30	53	60.931
		4	2.699	56.571	32	85	152.714
		5	0.386	36	36	36	13.883
		6	1.157	33	30	35	38.178
		7	1.928	55.8	30	85	107.594
		8	3.856	62.1	37	85	239.483
							774.752

## Sheet: fig10
		stage12-1
			1	16182.7	8.469	5	85	137043	0.039672
			1	0.771	42.5	37	48	32.779
			2	0.771	34.5	31	38	26.609
			3	0.386	32	32	32	12.341
			4	0.771	41	36	46	31.623
			5	0.771	39	38	40	30.08
			6	3.471	62.444	34	85	216.73
			7	1.928	52.2	31	83	100.652
			8	0.386	31	31	31	11.955
			9	2.314	56.833	30	85	131.504
			10	0.386	50	50	50	19.282
			11	0.386	30	30	30	11.569
			12	2.314	72.333	49	85	167.368
			13	2.699	72.143	34	85	194.749
			14	1.157	64.333	33	85	74.429
			15	1.157	55	32	72	63.631
			16	0.771	52.5	48	57	40.492
			17	0.771	30.5	30	31	23.524
			18	2.699	49.571	30	85	133.817
			19	6.556	60.412	31	85	396.053
			20	2.314	57.167	39	85	132.275
			21	0.771	37	35	39	28.537
			22	5.399	66.286	34	85	357.875
			23	1.157	46	38	51	53.218
			24	0.771	34	33	35	26.224
			25	0.386	33	33	33	12.726
			26	0.386	32	32	32	12.341
			27	3.471	64.333	35	85	223.286
			28	1.928	44.6	30	68	85.998
			29	0.386	33	33	33	12.726
			30	3.085	48.375	30	66	149.243
			31	1.928	57.6	30	85	111.065
			32	4.242	60.091	30	85	254.909
			33	0.771	53	51	55	40.878
			34	0.386	30	30	30	11.569
			35	0.386	42	42	42	16.197
			36	0.771	47.5	40	55	36.636
			37	1.543	48	34	62	74.043
			38	0.386	36	36	36	13.883
			39	1.543	74.75	44	85	115.307
			40	0.386	49	49	49	18.896
			41	2.314	76.5	34	85	177.009
			42	1.157	46.333	37	64	53.604
			43	0.771	38.5	35	42	29.694
			44	3.085	67.875	34	85	209.403
			45	0.771	61.5	52	71	47.434
			46	1.928	72.6	56	85	139.988
			47	0.386	32	32	32	12.341
			48	3.856	57.8	30	85	222.9
			49	1.157	61.667	45	85	71.344
			50	0.386	40	40	40	15.426
			51	1.928	72.2	56	85	139.216
			52	0.386	33	33	33	12.726
			53	0.386	30	30	30	11.569
			54	0.386	34	34	34	13.112
			55	0.386	38	38	38	14.654
			56	0.386	43	43	43	16.583
			57	1.157	85	85	85	98.338
			58	0.386	31	31	31	11.955
			59	0.771	35.5	35	36	27.381
			60	1.157	85	85	85	98.338
			61	0.771	41.5	34	49	32.008
			62	2.314	65.333	37	85	151.171
			63	1.157	77.333	62	85	89.469
			64	0.771	40.5	37	44	31.237
			65	1.543	39	31	43	60.16
			66	1.157	74.333	53	85	85.998
			67	0.386	33	33	33	12.726
			68	0.386	39	39	39	15.04
			69	0.771	37.5	36	39	28.923
								5436.77

## Sheet: fig11
		stage12-1
				0

[truncated: 2 more sheets: fig12, clean data]
