# Supplementary material for: An insulin receptor activity surge in follicle cells drives vitellogenesis by upregulating CrebA
Source: EMBO Rep. 2026 Jan 3;27(3):748–73. doi: 10.1038/s44319-025-00672-6 (PMC12894986; doi:10.1038/s44319-025-00672-6)
Supplement: Supplementary file 3 — Source data Fig. 1 [file 44319_2025_672_MOESM3_ESM.zip › Figure1/D/Fig1D-tj-InRspark-MBFC.xlsx]

## Sheet: fig1
	stage8-1										stage8-2										stage8-3											stage9-1（9b）
		Area	Mean	Min	Max							Area	Mean	Min	Max							Area	Mean	Min	Max								Area	Mean	Min	Max
	1	2129.12	15.828	10	85	33700.8	0.0239961				1	1899.67	16.726	10	85	31774.1	0.0689015				1	3212.78	24.29	10	85	78038.7	0.220092					1	6351.12	27.246	10	85	173042	0.112219
	1	1.157	64	59	69	74.043					1	0.771	85	85	85	65.559					1	0.386	56	56	56	21.596						1	0.771	53.5	50	57	41.264
	2	0.386	58	58	58	22.367					2	0.386	54	54	54	20.825					2	0.386	73	73	73	28.152						2	0.386	53	53	53	20.439
	3	0.771	51	51	51	39.335					3	0.386	61	61	61	23.524					3	1.157	58	51	67	67.102						3	0.386	58	58	58	22.367
	4	0.771	52.5	51	54	40.492					4	0.386	60	60	60	23.138					4	0.771	52	50	54	40.107						4	0.386	62	62	62	23.91
	5	0.386	54	54	54	20.825					5	1.543	67.5	57	85	104.123					5	0.771	51.5	51	52	39.721						5	0.386	74	74	74	28.537
	6	0.771	54.5	53	56	42.035					6	5.399	71.857	54	85	387.955					6	2.699	71.714	51	85	193.592						6	0.771	68.5	52	85	52.833
	7	1.157	63.667	50	85	73.657					7	1.157	73.667	56	85	85.227					7	0.386	58	58	58	22.367						7	0.771	65.5	61	70	50.519
	8	3.856	73.3	52	85	282.675					8	0.386	58	58	58	22.367					8	2.314	76	56	85	175.852						8	0.386	50	50	50	19.282
	9	0.771	58.5	57	60	45.12					9	2.699	67.429	54	85	182.023					9	0.386	51	51	51	19.668						9	1.157	55.333	50	61	64.016
	10	0.771	58	56	60	44.734					10	0.386	67	67	67	25.838					10	1.543	75.75	55	85	116.849						10	3.471	70.556	53	85	244.882
	11	0.771	64	52	76	49.362					11	2.699	74.429	56	85	200.919					11	1.157	56.667	54	61	65.559						11	3.085	66.25	51	85	204.39
	12	0.386	60	60	60	23.138					12	1.157	53	50	58	61.317					12	5.013	77.385	53	85	387.955						12	0.386	56	56	56	21.596
	13	0.771	66	61	71	50.905					13	1.543	55.75	50	69	85.998					13	1.543	76.5	51	85	118.006						13	1.157	57	50	68	65.945
						808.688					14	3.856	77.7	53	85	299.643					14	2.314	71	54	85	164.283						14	2.314	66.833	50	85	154.642
											15	1.543	75.75	53	85	116.849					15	2.699	77.286	54	85	208.632						15	1.543	62.25	52	78	96.025
											16	0.386	57	57	57	21.982					16	0.771	57	56	58	43.963						16	0.771	61	57	65	47.048
											17	0.386	63	63	63	24.295					17	3.085	68.375	50	85	210.946						17	1.157	56.333	51	61	65.173
											18	1.543	63.5	51	85	97.953					18	1.928	69.6	63	85	134.203						18	0.386	56	56	56	21.596
											19	0.771	57.5	57	58	44.349					19	1.157	56.667	52	65	65.559						19	2.314	81.833	71	85	189.35
											20	0.386	59	59	59	22.753					20	1.157	74	61	82	85.612						20	0.386	59	59	59	22.753
											21	0.386	53	53	53	20.439					21	0.771	63.5	55	72	48.976						21	1.543	72.75	51	85	112.222
											22	0.386	66	66	66	25.452					22	3.085	69	50	85	212.874						22	0.771	76	67	85	58.617
											23	0.386	50	50	50	19.282					23	0.386	51	51	51	19.668						23	0.386	55	55	55	21.21
											24	1.928	68.4	50	85	131.889					24	1.543	67	51	83	103.352						24	1.543	58	51	72	89.469
											25	1.157	65.333	54	78	75.586					25	5.013	74.077	50	85	371.372						25	0.771	52	50	54	40.107
																2189.28					26	1.157	73.333	64	82	84.841						26	2.314	69.667	50	85	161.198
																					27	1.157	74.667	57	85	86.384						27	1.157	82.667	78	85	95.639
																					28	1.543	80.25	72	85	123.791						28	1.157	65	54	85	75.2
																					29	1.157	58.667	52	66	67.873						29	0.771	55.5	50	61	42.806
																					30	2.314	82.333	69	85	190.507						30	3.471	67.556	51	85	234.47
																					31	3.085	80.75	61	85	249.124						31	2.314	62.833	53	85	145.387
																					32	16.197	73.5	51	85	1190.47						32	1.157	56.333	55	57	65.173
																					33	1.157	63.667	51	72	73.657						33	0.386	51	51	51	19.668
																					34	5.785	73.067	55	85	422.663						34	0.771	81	77	85	62.474
																					35	3.471	72.889	50	85	252.98						35	1.928	59.6	51	81	114.921
																					36	6.17	75	52	85	462.769						36	0.386	53	53	53	20.439
																					37	0.386	53	53	53	20.439						37	1.157	70	58	85	80.985
																					38	1.157	65.667	50	82	75.971						38	0.771	69	57	81	53.218
																					39	3.856	68.7	50	85	264.935						39	1.157	70	53	85	80.985
																					40	0.386	56	56	56	21.596						40	0.386	53	53	53	20.439
																					41	2.314	72.167	51	85	166.983						41	0.771	53	52	54	40.878
																					42	1.928	73.4	55	85	141.53						42	0.386	54	54	54	20.825
																					43	1.928	73.2	51	85	141.145						43	1.157	59	54	66	68.258
																					44	2.314	57.333	45	78	132.661						44	0.386	59	59	59	22.753
																					45	1.157	69.333	53	85	80.213						45	0.386	62	62	62	23.91
																					46	0.771	59.5	53	66	45.891						46	1.157	57	52	62	65.945
																					47	0.386	65	65	65	25.067						47	1.543	77	53	85	118.777
																					48	0.771	71	57	85	54.761						48	5.013	68.692	50	85	344.377
																					49	2.699	76	51	85	205.161						49	1.157	71.667	63	82	82.913
																					50	0.386	50	50	50	19.282						50	0.386	54	54	54	20.825
																					51	0.771	53.5	52	55	41.264						51	2.314	56.167	52	69	129.961
																					52	3.085	74.25	50	85	229.071						52	1.543	69.25	52	85	106.823
																					53	4.628	75.667	52	85	350.162						53	1.157	85	85	85	98.338
																					54	1.157	70.667	58	83	81.756						54	1.543	71.75	54	85	110.679
																					55	1.157	61.667	54	71	71.344						55	0.386	52	52	52	20.053
																					56	2.314	68.167	50	85	157.727						56	0.771	54.5	52	57	42.035
																					57	0.771	55	54	56	42.421						57	0.771	58.5	58	59	45.12
																					58	0.386	54	54	54	20.825						58	0.771	67.5	59	76	52.062
																					59	2.314	84.333	81	85	195.134						59	0.771	56.5	53	60	43.577
																					60	1.157	59.333	52	64	68.644						60	2.314	74.833	53	85	173.153
																					61	2.699	73.571	64	85	198.605						61	1.157	74.333	57	85	85.998
																					62	0.771	55.5	55	56	42.806						62	1.543	60.75	50	70	93.711
																					63	0.771	69.5	67	72	53.604						63	0.386	51	51	51	19.668
																					64	6.942	65.889	50	85	457.37						64	1.928	68.6	52	85	132.275
																					65	2.699	80	64	85	215.959						65	1.157	68	57	85	78.671
																					66	4.628	76.833	54	85	355.561						66	0.386	55	55	55	21.21
																					67	6.556	71.294	49	85	467.397						67	2.314	67.667	54	85	156.57
																					68	3.856	75.6	53	85	291.545						68	1.157	75.333	66	85	87.155
																					69	5.399	72.5	52	85	391.426						69	0.386	51	51	51	19.668
																					70	6.17	81.312	60	85	501.719						70	1.543	62.25	50	77	96.025
																					71	1.157	54.667	51	59	63.245						71	3.471	76.444	56	85	265.321
																					72	5.785	71	50	85	410.708						72	3.856	68.8	50	85	265.321
																					73	0.386	50	50	50	19.282						73	2.699	68.429	52	85	184.722
																					74	0.386	55	55	55	21.21						74	1.928	73.2	52	85	141.145
																					75	0.386	56	56	56	21.596						75	1.928	73.6	53	85	141.916
																					76	4.628	65.667	50	85	303.885						76	1.543	58	52	66	89.469
																					77	27.766	70.431	42	85	1955.59						77	0.386	52	52	52	20.053
																					78	3.085	75.125	59	85	231.77						78	1.157	64.333	53	85	74.429
																					79	0.386	51	51	51	19.668						79	0.386	56	56	56	21.596
																					80	0.771	59	54	64	45.506						80	3.085	62.375	50	74	192.435
																					81	1.157	77	61	85	89.083						81	1.157	54.667	50	62	63.245
																					82	0.771	57	53	61	43.963						82	1.928	67.4	59	80	129.961
																					83	0.771	60	58	62	46.277						83	0.386	57	57	57	21.982
																					84	5.399	79.929	52	85	431.532						84	0.386	51	51	51	19.668
																					85	1.157	74.333	58	84	85.998						85	1.543	54.25	51	61	83.684
																					86	4.242	71.727	54	85	304.271						86	1.543	77.25	58	85	119.163
																					87	0.771	52.5	51	54	40.492						87	0.386	61	61	61	23.524
																					88	1.543	78	57	85	120.32						88	0.386	57	57	57	21.982
																					89	1.157	65.667	51	85	75.971						89	0.771	64.5	57	72	49.748
																					90	0.771	68	51	85	52.447						90	0.386	51	51	51	19.668
																					91	3.856	64.7	52	85	249.51						91	5.399	75.786	57	85	409.165
																					92	3.471	78.333	56	85	271.877						92	5.399	71.929	52	85	388.34
																					93	4.242	61.818	49	83	262.236						93	0.386	57	57	57	21.982
																					94	1.928	57.8	51	67	111.45						94	5.785	77.133	52	85	446.187
																					95	0.771	72	62	82	55.532						95	2.314	75.833	57	85	175.467
																					96	0.771	53.5	51	56	41.264						96	1.157	70.333	50	85	81.37
																										17175.7						97	0.771	75.5	71	80	58.232
																																98	0.771	54.5	51	58	42.035
																																99	2.699	75.714	60	85	204.39
																																100	3.085	73.625	51	85	227.143
																																101	1.157	59	51	71	68.258
																																102	1.543	53.75	50	60	82.913
																																103	1.157	56.667	53	61	65.559
																																104	4.628	78.25	60	85	362.117
																																105	0.386	61	61	61	23.524
																																106	1.157	59.667	54	66	69.03
																																107	0.386	58	58	58	22.367
																																108	3.471	79.667	54	85	276.505
																																109	30.08	69.936	47	85	2103.67
																																110	0.771	55	52	58	42.421
																																111	0.386	56	56	56	21.596
																																112	3.856	68.4	55	85	263.778
																																113	0.386	50	50	50	19.282
																																114	1.543	63.75	55	85	98.338
																																115	6.17	56.188	51	68	346.691
																																116	5.785	70.733	51	85	409.165
																																117	13.112	67.235	50	85	881.575
																																118	0.386	50	50	50	19.282
																																119	0.771	52.5	50	55	40.492
																																120	0.386	53	53	53	20.439
																																121	1.157	54.333	50	62	62.859
																																122	5.399	67.286	50	85	363.274
																																123	1.928	69.6	55	85	134.203
																																124	0.386	50	50	50	19.282
																																125	0.386	51	51	51	19.668
																																126	3.085	77	52	85	237.555
																																127	1.543	72.25	51	85	111.45
																																128	1.543	68.5	55	85	105.666
																																129	1.928	69.8	56	85	134.589
																																130	1.543	62.75	51	85	96.796
																																131	0.771	52	51	53	40.107
																																132	10.798	74.964	51	85	809.46
																																133	1.157	54.333	53	56	62.859
																																134	1.157	77	61	85	89.083
																																135	1.543	71.25	61	85	109.908
																																136	3.085	74.125	51	85	228.685
																																137	3.471	71.444	50	85	247.967
																																138	0.771	57	51	63	43.963
																																139	7.713	71.25	52	85	549.538
																																140	1.157	51.667	51	53	59.774
																																141	0.386	51	51	51	19.668
																																142	0.771	68.5	52	85	52.833
																																143	0.386	52	52	52	20.053
																																144	2.699	80.571	54	85	217.502
																																145	0.771	58.5	51	66	45.12
																																146	2.699	73.571	52	85	198.605
																																147	5.785	71.533	54	85	413.793
																																148	0.771	63.5	51	76	48.976
																																149	2.699	59.857	51	68	161.584
																																					19418.6

## Sheet: fig2
	stage8-4										stage8-5										stage9-2（偏向9a）
		Area	Mean	Min	Max							Area	Mean	Min	Max							Area	Mean	Min	Max
	1	2830.22	20.509	10	85	58045.9	0.127187				1	2514.76	19.303	10	85	48543.3	0.114				1	3954.36	33.306	10	85	131703	0.311144
	1	1.543	67.5	51	85	104.123					1	3.085	65.25	51	84	201.305					1	1.157	60.667	54	68	70.187
	2	1.157	63.667	51	85	73.657					2	1.543	62.75	54	71	96.796					2	4.242	76.273	54	85	323.553
	3	1.543	81.5	71	85	125.719					3	0.771	73.5	69	78	56.689					3	2.699	60.143	50	85	162.355
	4	1.157	61.333	50	68	70.958					4	1.543	58.5	54	66	90.24					4	3.856	70.1	52	85	270.334
	5	2.699	80.571	61	85	217.502					5	1.157	68.333	50	83	79.056					5	4.628	67.25	50	85	311.212
	6	0.386	58	58	58	22.367					6	0.386	64	64	64	24.681					6	0.771	57.5	55	60	44.349
	7	0.386	53	53	53	20.439					7	1.543	55	51	66	84.841					7	0.771	56	52	60	43.192
	8	0.771	61.5	56	67	47.434					8	0.386	59	59	59	22.753					8	0.771	63.5	53	74	48.976
	9	1.157	75.667	61	84	87.541					9	0.386	51	51	51	19.668					9	0.771	63.5	53	74	48.976
	10	1.157	68.333	51	85	79.056					10	1.157	63.333	57	69	73.272					10	1.543	74.25	50	85	114.535
	11	1.928	82.8	74	85	159.655					11	4.242	61.091	50	78	259.151					11	4.628	72.167	52	85	333.965
	12	1.543	66.5	55	85	102.581					12	0.386	61	61	61	23.524					12	0.771	58	56	60	44.734
	13	4.628	76.5	56	85	354.018					13	0.771	56.5	51	62	43.577					13	0.386	64	64	64	24.681
	14	0.771	60	53	67	46.277					14	2.314	55.667	51	63	128.804					14	6.17	73.75	51	85	455.056
	15	0.386	60	60	60	23.138					15	0.771	56	53	59	43.192					15	0.386	54	54	54	20.825
	16	1.157	60.667	58	66	70.187					16	3.085	74.875	55	85	230.999					16	0.386	56	56	56	21.596
	17	0.386	60	60	60	23.138					17	0.386	55	55	55	21.21					17	0.386	63	63	63	24.295
	18	3.085	64.75	54	85	199.762					18	0.771	63.5	53	74	48.976					18	10.412	73.444	42	85	764.726
	19	1.543	73.25	59	85	112.993					19	1.157	59.333	51	68	68.644					19	0.771	67.5	50	85	52.062
	20	1.543	64.5	51	79	99.495					20	0.386	85	85	85	32.779					20	0.386	51	51	51	19.668
	21	0.386	54	54	54	20.825					21	0.771	55.5	53	58	42.806					21	9.641	75.36	50	85	726.548
	22	0.386	50	50	50	19.282					22	9.641	70.72	51	85	681.813					22	1.928	76.4	61	85	147.315
	23	1.157	67	54	75	77.514					23	0.386	62	62	62	23.91					23	3.471	83.111	68	85	288.459
	24	1.928	73.4	54	85	141.53					24	1.157	72.667	55	85	84.07					24	1.928	66.6	54	85	128.418
	25	5.785	75.6	52	85	437.317					25	0.386	52	52	52	20.053					25	2.314	70.833	50	85	163.897
	26	0.386	58	58	58	22.367					26	1.157	81.333	81	82	94.096					26	1.543	75.75	67	84	116.849
	27	1.157	64.667	51	77	74.814					27	1.157	57	52	61	65.945					27	0.386	57	57	57	21.982
	28	12.341	67.656	50	85	834.913					28	3.085	71.75	53	85	221.358					28	3.085	77.75	51	85	239.869
	29	1.928	73	50	85	140.759					29	2.699	61.857	50	85	166.983					29	4.628	74.917	51	85	346.691
	30	0.386	61	61	61	23.524					30	3.085	75.5	53	85	232.927					30	8.098	78.81	54	85	638.236
	31	1.157	67.333	55	85	77.899					31	0.386	55	55	55	21.21					31	7.327	73.368	51	85	537.584
	32	0.386	79	79	79	30.466					32	0.386	51	51	51	19.668					32	2.699	66.571	52	85	179.709
	33	0.386	52	52	52	20.053					33	1.543	68.25	54	85	105.28					33	0.386	54	54	54	20.825
	34	2.314	64.667	51	85	149.629					34	3.085	75	57	85	231.385					34	2.314	76.333	59	85	176.624
	35	0.386	61	61	61	23.524					35	1.157	65	52	75	75.2					35	2.699	74.143	55	85	200.148
	36	0.771	68.5	65	72	52.833					36	0.771	69	64	74	53.218					36	4.242	69.909	50	85	296.558
	37	1.928	74	51	85	142.687					37	1.543	72.5	54	85	111.836					37	0.771	58	53	63	44.734
	38	1.543	70.5	51	85	108.751					38	7.327	73.632	51	85	539.512					38	0.771	53.5	53	54	41.264
	39	0.771	67.5	50	85	52.062					39	0.386	50	50	50	19.282					39	1.157	69	60	77	79.828
	40	3.856	65	46	85	250.667					40	0.771	51	50	52	39.335					40	6.556	79.353	55	85	520.23
	41	0.386	51	51	51	19.668					41	3.471	75.222	53	85	261.079					41	3.856	58.8	50	77	226.757
	42	0.771	57.5	57	58	44.349					42	0.386	55	55	55	21.21					42	3.085	76.625	57	85	236.398
	43	2.314	68.833	53	85	159.27					43	1.928	65.2	52	85	125.719					43	0.386	51	51	51	19.668
	44	8.484	69.364	51	85	588.488					44	1.928	67	50	85	129.19					44	4.242	72.909	58	85	309.284
	45	6.942	73.056	50	85	507.118					45	0.386	59	59	59	22.753					45	1.928	79	61	85	152.328
	46	0.771	50.5	50	51	38.95					46	1.543	60	50	65	92.554					46	1.157	57	54	61	65.945
	47	1.928	78	65	85	150.4					47	0.386	53	53	53	20.439					47	6.17	72.938	50	85	450.043
	48	1.157	67	55	85	77.514					48	2.699	57	52	68	153.871					48	8.484	72.591	50	85	615.869
	49	0.771	53.5	52	55	41.264					49	2.314	69.833	56	85	161.584					49	3.085	68.75	50	85	212.103
	50	0.386	57	57	57	21.982					50	0.771	59	55	63	45.506					50	2.699	73.571	54	85	198.605
	51	0.386	66	66	66	25.452										5533.95					51	12.726	74.758	50	85	951.376
	52	1.928	78	64	85	150.4															52	4.628	76.25	54	85	352.862
	53	0.771	68.5	59	78	52.833															53	0.771	58	54	62	44.734
	54	0.386	51	51	51	19.668															54	0.386	60	60	60	23.138
	55	3.471	72.889	51	85	252.98															55	1.157	62.667	52	69	72.501
	56	0.386	85	85	85	32.779															56	0.386	69	69	69	26.609
	57	0.386	50	50	50	19.282															57	18.511	73.021	50	85	1351.67
	58	0.771	68.5	52	85	52.833															58	0.386	51	51	51	19.668
	59	0.771	56	50	62	43.192															59	0.386	50	50	50	19.282
	60	1.928	73.6	62	85	141.916															60	4.242	71.091	52	85	301.571
	61	2.699	74.429	52	85	200.919															61	11.569	77.167	50	85	892.759
						7382.71															62	1.157	53.333	51	56	61.703
																					63	4.242	69.182	50	85	293.473
																					64	4.628	70.5	51	85	326.252
																					65	1.157	60.333	53	66	69.801
																					66	14.654	68.395	51	85	1002.28
																					67	1.543	71	56	85	109.522
																					68	0.386	55	55	55	21.21
																					69	3.085	74.125	53	85	228.685
																					70	3.856	80.7	60	85	311.212
																					71	0.771	60.5	57	64	46.663
																					72	1.157	59.333	52	67	68.644
																					73	1.157	55.667	52	61	64.402
																					74	2.314	71.667	51	85	165.826
																					75	8.87	69.565	50	85	617.026
																					76	5.399	76.857	50	85	414.95
																					77	1.157	80	77	84	92.554
																					78	3.085	74.25	53	85	229.071
																					79	15.426	67.925	50	85	1047.79
																					80	2.314	73	57	85	168.911
																					81	64.016	73.325	45	85	4694.02
																					82	0.386	57	57	57	21.982
																					83	2.314	81.833	66	85	189.35
																					84	30.851	71.35	50	85	2201.24
																					85	6.942	71.444	51	85	495.934
																					86	32.008	74.181	50	85	2374.39
																					87	0.771	60	55	65	46.277
																					88	13.112	74.118	50	85	971.815
																					89	3.471	76.111	55	85	264.164
																					90	5.013	66.615	50	85	333.965
																					91	1.928	73.4	56	85	141.53
																					92	1.157	50	50	50	57.846
																					93	1.543	56.25	51	67	86.769
																					94	1.543	65.25	52	81	100.652
																					95	3.085	66.25	50	85	204.39
																					96	4.628	65.75	51	85	304.271
																					97	1.543	59	52	72	91.011
																					98	1.543	55.75	50	62	85.998
																					99	11.184	77.31	51	85	864.607
																					100	1.157	61	52	67	70.572
																					101	2.314	65.167	50	82	150.786
																					102	0.771	57	50	64	43.963
																					103	5.399	70.071	51	85	378.314
																					104	1.543	53.25	51	59	82.142
																					105	1.157	73.333	60	85	84.841
																					106	0.386	54	54	54	20.825
																					107	1.543	84.75	84	85	130.732
																					108	0.771	54	53	55	41.649
																					109	5.785	78.667	60	85	455.056
																					110	3.085	78	51	85	240.64
																					111	5.785	71.067	50	85	411.093
																					112	2.699	69.714	53	85	188.193
																					113	0.386	76	76	76	29.309
																					114	1.928	82.8	74	85	159.655
																					115	1.543	76.75	67	85	118.392
																					116	0.771	53.5	53	54	41.264
																					117	1.543	71	53	85	109.522
																					118	7.713	68.6	50	85	529.099
																					119	1.157	65.333	59	70	75.586
																					120	2.314	61	52	73	141.145
																					121	1.543	66.5	60	78	102.581
																					122	3.856	77.5	51	85	298.872
																					123	0.771	53.5	52	55	41.264
																					124	2.314	70.5	53	85	163.126
																					125	3.085	58.125	50	78	179.323
																					126	5.013	71.308	50	85	357.489
																					127	3.085	72.625	53	85	224.057
																					128	0.386	50	50	50	19.282
																					129	0.386	56	56	56	21.596
																					130	2.699	66	51	85	178.166
																					131	0.386	50	50	50	19.282
																					132	7.327	68.579	50	85	502.49
																					133	0.386	52	52	52	20.053
																					134	1.928	62	50	81	119.549
																					135	2.314	68.5	52	82	158.498
																					136	1.157	55.333	52	62	64.016
																					137	4.628	74.417	54	85	344.377
																					138	2.699	80	60	85	215.959
																					139	1.157	58.667	50	70	67.873
																					140	2.699	58.857	50	64	158.884
																					141	0.386	60	60	60	23.138
																					142	2.314	77.833	60	85	180.094
																					143	0.771	64.5	63	66	49.748
																					144	2.699	71.857	51	85	193.977
																					145	1.157	64.333	54	83	74.429
																					146	0.771	75	65	85	57.846
																					147	1.543	72.25	53	85	111.45
																										40978.6

## Sheet: fig3
	stage9-3											stage12-1
		Area	Mean	Min	Max								Area	Mean	Min	Max
	1	3824.79	36.521	10	85	139686	0.348763					1	35338.2	18.458	10	85	652285	0.0201965
	1	0.386	56	56	56	21.596						1	1.157	56.333	53	62	65.173
	2	4.628	71.583	51	85	331.266						2	1.928	73.6	52	85	141.916
	3	1.928	66.6	59	85	128.418						3	1.157	64	57	68	74.043
	4	4.242	74.091	54	85	314.297						4	0.771	78	75	81	60.16
	5	1.928	72.6	51	85	139.988						5	1.157	85	85	85	98.338
	6	3.085	78.125	58	85	241.026						6	3.085	74	50	85	228.299
	7	1.543	77.25	54	85	119.163						7	0.386	52	52	52	20.053
	8	3.856	65.1	54	85	251.052						8	2.699	72.286	52	85	195.134
	9	1.157	61	58	66	70.572						9	1.157	79.667	69	85	92.168
	10	3.856	60.7	50	78	234.084						10	1.157	80	77	85	92.554
	11	0.386	51	51	51	19.668						11	1.157	74.333	56	85	85.998
	12	13.112	68.765	46	85	901.629						12	2.699	80.286	57	85	216.73
	13	1.543	61.75	51	74	95.253						13	0.771	60.5	60	61	46.663
	14	14.269	73.838	50	85	1053.57						14	0.386	51	51	51	19.668
	15	1.928	80.6	65	85	155.413						15	1.157	65.333	54	85	75.586
	16	3.471	81.889	71	85	284.217						16	1.157	73.333	50	85	84.841
	17	6.556	70.353	50	85	461.227						17	1.543	73.25	60	85	112.993
	18	1.928	74.4	58	85	143.458						18	3.471	72	38	85	249.895
	19	0.771	57	53	61	43.963						19	3.471	67.444	50	85	234.084
	20	1.543	58.5	53	69	90.24						20	1.543	67.75	52	85	104.509
	21	0.386	53	53	53	20.439						21	0.386	50	50	50	19.282
	22	0.386	56	56	56	21.596						22	0.771	72	72	72	55.532
	23	3.856	68.7	51	85	264.935						23	4.628	78.083	57	85	361.346
	24	8.87	77.783	51	85	689.912						24	0.386	51	51	51	19.668
	25	0.386	55	55	55	21.21						25	1.157	59.333	50	66	68.644
	26	8.098	75.286	40	85	609.698						26	0.771	54.5	53	56	42.035
	27	1.928	78.6	53	85	151.557						27	2.699	75.714	57	85	204.39
	28	0.386	52	52	52	20.053						28	0.386	52	52	52	20.053
	29	0.386	51	51	51	19.668						29	0.386	54	54	54	20.825
	30	3.471	72.667	53	85	252.209						30	2.314	63.5	51	85	146.929
	31	3.085	76.875	52	85	237.169						31	2.314	71.667	52	85	165.826
	32	6.556	63.059	50	85	413.407						32	1.543	71.75	62	85	110.679
	33	0.386	53	53	53	20.439						33	0.771	67.5	55	80	52.062
	34	3.856	59.1	51	85	227.914						34	0.386	61	61	61	23.524
	35	0.771	52.5	50	55	40.492						35	0.386	61	61	61	23.524
	36	15.811	72.146	51	85	1140.73						36	1.157	55.667	54	57	64.402
	37	2.314	70.833	50	85	163.897						37	2.314	72.833	55	85	168.525
	38	0.386	50	50	50	19.282						38	1.928	71.4	60	85	137.674
	39	2.699	67.143	58	85	181.251						39	1.157	68.333	61	80	79.056
	40	0.386	52	52	52	20.053						40	3.856	77.3	52	85	298.1
	41	2.699	79.143	71	85	213.645						41	0.386	55	55	55	21.21
	42	1.928	61.4	52	79	118.392						42	0.386	50	50	50	19.282
	43	6.556	74.412	50	85	487.836						43	0.771	70	55	85	53.99
	44	9.641	73.32	52	85	706.88						44	1.928	69.8	54	85	134.589
	45	3.085	71.125	51	85	219.43						45	1.543	74	50	85	114.15
	46	2.314	79.167	50	85	183.179						46	1.543	72	55	85	111.065
	47	21.596	73.036	46	85	1577.27						47	0.386	50	50	50	19.282
	48	1.157	55	50	64	63.631						48	0.386	50	50	50	19.282
	49	1.543	62.5	52	84	96.41						49	2.314	76.333	50	85	176.624
	50	0.386	51	51	51	19.668						50	1.157	72	55	85	83.298
	51	1.157	71.667	66	77	82.913						51	1.157	64.667	55	74	74.814
	52	23.524	73.738	49	85	1734.61						52	0.386	67	67	67	25.838
	53	1.543	55.75	53	60	85.998						53	1.157	70	51	81	80.985
	54	0.386	53	53	53	20.439						54	1.157	76.333	59	85	88.312
	55	1.157	60.333	51	66	69.801						55	0.771	69	58	80	53.218
	56	33.551	70.241	42	85	2356.65						56	0.386	51	51	51	19.668
	57	1.157	59	57	61	68.258						57	1.928	77.2	54	85	148.857
	58	2.314	62	51	85	143.458						58	0.386	59	59	59	22.753
	59	23.524	68.492	48	85	1611.21						59	0.771	59.5	59	60	45.891
	60	2.314	69	51	85	159.655						60	1.928	62.4	50	85	120.32
	61	3.085	81.75	73	85	252.209						61	0.386	60	60	60	23.138
	62	4.628	78.75	50	85	364.431						62	0.771	75.5	66	85	58.232
	63	16.583	70.047	50	85	1161.55						63	1.157	70.667	50	85	81.756
	64	6.556	73.882	50	85	484.365						64	0.771	67.5	67	68	52.062
	65	1.928	76.2	55	85	146.929						65	0.386	57	57	57	21.982
	66	92.939	72.328	49	85	6722.11						66	3.085	73.25	57	85	225.986
	67	2.314	66.333	51	85	153.485						67	1.928	78.4	52	85	151.171
	68	0.386	50	50	50	19.282						68	2.699	74.714	52	85	201.69
	69	35.479	71.5	51	85	2536.75						69	3.471	75.222	50	85	261.079
	70	2.699	75.143	54	85	202.847						70	0.771	78	71	85	60.16
	71	0.771	54	52	56	41.649						71	0.386	76	76	76	29.309
	72	45.891	74.025	49	85	3397.11						72	2.314	71.833	51	85	166.211
	73	2.699	78.286	51	85	211.331						73	0.386	61	61	61	23.524
	74	21.596	70.946	46	85	1532.15						74	1.928	59.6	50	71	114.921
	75	5.399	63.357	50	85	342.064						75	1.543	52	50	54	80.213
	76	1.928	79	69	85	152.328						76	0.771	82.5	80	85	63.631
	77	0.771	53	51	55	40.878						77	0.386	51	51	51	19.668
	78	1.543	72	50	85	111.065						78	0.386	72	72	72	27.766
	79	1.157	52	51	53	60.16						79	1.157	67.667	57	85	78.285
	80	0.771	52	51	53	40.107						80	0.386	53	53	53	20.439
	81	1.543	53.75	50	57	82.913						81	0.771	55	55	55	42.421
	82	2.314	62.167	52	80	143.844						82	0.771	60	51	69	46.277
	83	0.386	53	53	53	20.439						83	1.543	66.5	52	85	102.581
	84	8.484	62.5	50	85	530.256						84	3.085	76	50	85	234.47
	85	2.314	56.667	50	82	131.118						85	0.771	61.5	56	67	47.434
	86	22.367	67.517	50	85	1510.17						86	1.928	63.4	52	85	122.248
	87	1.157	52.333	51	54	60.546						87	1.928	74.2	66	85	143.073
	88	8.098	64.952	50	85	526.014						88	1.157	74	62	85	85.612
	89	0.771	56.5	56	57	43.577						89	4.242	76.636	50	85	325.095
	90	1.543	76	65	85	117.235						90	1.157	75.667	63	85	87.541
	91	0.771	57	54	60	43.963						91	0.386	55	55	55	21.21
	92	1.157	61	60	62	70.572						92	0.386	55	55	55	21.21
	93	1.928	74.8	55	85	144.23						93	0.771	70.5	61	80	54.375
	94	9.641	77.16	53	85	743.901						94	1.543	66.5	52	80	102.581
	95	8.484	68.318	52	85	579.618						95	0.386	52	52	52	20.053
	96	4.628	70.75	52	85	327.409						96	0.386	61	61	61	23.524
	97	0.771	56.5	52	61	43.577						97	0.386	50	50	50	19.282
	98	1.543	53.75	52	56	82.913						98	1.543	70	57	85	107.979
	99	3.856	68.9	50	85	265.707						99	1.157	59	54	63	68.258
	100	0.386	51	51	51	19.668						100	1.928	72	52	85	138.831
	101	1.157	54.333	51	60	62.859						101	0.386	61	61	61	23.524
	102	0.386	54	54	54	20.825						102	0.386	53	53	53	20.439
	103	2.314	57.167	50	70	132.275						103	1.543	84.5	83	85	130.347
	104	1.928	57.4	51	68	110.679						104	1.157	57	53	62	65.945
	105	0.771	52.5	51	54	40.492						105	2.314	60.667	50	85	140.373
	106	1.157	66	53	80	76.357						106	0.386	50	50	50	19.282
	107	0.386	51	51	51	19.668						107	0.771	61.5	53	70	47.434
	108	5.013	62.769	51	85	314.683						108	0.386	52	52	52	20.053
	109	2.699	76.286	52	85	205.932						109	1.157	69.333	58	82	80.213
	110	0.771	73.5	62	85	56.689						110	0.386	51	51	51	19.668
	111	6.556	71	51	85	465.469						111	1.543	66	52	85	101.809
	112	1.157	54	50	59	62.474						112	1.543	62	52	85	95.639
	113	3.471	73.889	53	85	256.451						113	0.386	51	51	51	19.668
	114	6.942	74.056	50	85	514.059						114	0.771	69.5	54	85	53.604
	115	1.157	52	52	52	60.16						115	0.771	70	70	70	53.99
	116	1.157	62.333	52	70	72.115						116	0.771	56	55	57	43.192
	117	12.341	72.594	50	85	895.844						117	2.314	79.5	63	85	183.951
	118	4.628	76.667	54	85	354.79						118	3.471	72.778	53	85	252.595
	119	1.157	58	53	64	67.102						119	0.771	71	63	79	54.761
	120	7.327	74.421	52	85	545.296						120	0.771	51.5	51	52	39.721
	121	7.713	66.85	35	85	515.602						121	1.157	69.333	56	77	80.213
	122	2.699	55.857	50	65	150.786						122	0.771	70	67	73	53.99
	123	0.771	51	51	51	39.335						123	0.386	64	64	64	24.681
	124	2.314	82.833	72	85	191.664						124	1.543	73	56	85	112.607
	125	1.157	65	51	85	75.2						125	1.157	76.333	59	85	88.312
	126	1.928	72.4	51	85	139.602						126	1.543	67.5	52	85	104.123
	127	1.928	70.4	59	85	135.746						127	0.386	54	54	54	20.825
	128	0.386	50	50	50	19.282						128	1.157	83	79	85	96.025
						48717.3						129	2.314	75.833	51	85	175.467
												130	1.157	65.333	59	69	75.586
												131	5.013	77.077	57	85	386.412
												132	0.386	52	52	52	20.053
												133	0.386	54	54	54	20.825
												134	0.386	61	61	61	23.524
												135	1.928	77.4	64	85	149.243
												136	1.157	71.333	51	85	82.527
												137	1.928	72.8	53	85	140.373
												138	0.386	66	66	66	25.452
												139	0.771	59	53	65	45.506
												140	1.157	66	56	85	76.357
												141	1.157	57.333	50	66	66.33
												142	1.157	81	75	85	93.711
												143	2.314	74.167	50	85	171.61
												144	0.386	53	53	53	20.439
												145	1.928	72.2	50	85	139.216
												146	0.386	64	64	64	24.681
																	13173.9

## Sheet: fig4
	stage9-4										stage9-5
		Area	Mean	Min	Max							Area	Mean	Min	Max
	1	3347.75	29.124	10	85	97500.8	0.233665				1	4397.85	30.506	11	85	134161	0.21872
	1	5.013	73.385	50	85	367.902					1	3.085	65.25	51	85	201.305
	2	1.543	78	57	85	120.32					2	2.699	76	53	85	205.161
	3	1.928	66.8	53	85	128.804					3	3.471	79.889	71	85	277.276
	4	1.157	79.667	69	85	92.168					4	2.699	76.571	52	85	206.704
	5	1.928	64.6	53	80	124.562					5	0.386	53	53	53	20.439
	6	1.157	61.667	52	68	71.344					6	2.699	77.571	50	85	209.403
	7	0.386	51	51	51	19.668					7	0.386	52	52	52	20.053
	8	4.628	83	73	85	384.098					8	3.471	68.778	54	85	238.712
	9	1.928	73.6	56	85	141.916					9	0.771	65.5	65	66	50.519
	10	3.471	83.667	79	85	290.388					10	0.386	84	84	84	32.394
	11	0.771	54	53	55	41.649					11	1.157	56.333	52	62	65.173
	12	1.543	55.25	52	60	85.227					12	0.386	54	54	54	20.825
	13	0.771	74.5	64	85	57.461					13	1.543	72.75	54	84	112.222
	14	3.085	81.875	60	85	252.595					14	0.771	59	56	62	45.506
	15	2.314	72.167	56	85	166.983					15	0.386	51	51	51	19.668
	16	1.928	67.4	50	85	129.961					16	0.771	67	67	67	51.676
	17	3.471	66.111	50	85	229.456					17	1.157	80	70	85	92.554
	18	0.386	72	72	72	27.766					18	0.771	64.5	59	70	49.748
	19	0.386	64	64	64	24.681					19	0.386	62	62	62	23.91
	20	1.157	67.667	59	79	78.285					20	2.699	75.857	62	85	204.775
	21	0.771	62.5	51	74	48.205					21	0.771	59.5	59	60	45.891
	22	1.157	70.333	51	85	81.37					22	0.771	56	51	61	43.192
	23	1.157	61	53	71	70.572					23	0.386	70	70	70	26.995
	24	3.471	73.333	55	85	254.523					24	1.543	73.75	61	85	113.764
	25	3.085	71.25	51	85	219.815					25	0.386	52	52	52	20.053
	26	2.314	62.167	58	68	143.844					26	1.157	52.333	51	54	60.546
	27	1.157	65.333	53	74	75.586					27	2.314	55.333	50	60	128.033
	28	1.157	71.333	64	85	82.527					28	1.157	58.667	50	71	67.873
	29	1.157	56	52	63	64.788					29	3.471	68.667	52	85	238.326
	30	2.699	62	51	85	167.368					30	3.856	61.7	53	76	237.94
	31	2.314	79.333	67	85	183.565					31	0.771	54.5	54	55	42.035
	32	1.928	74	58	85	142.687					32	1.928	69.2	50	85	133.432
	33	1.928	70.4	59	85	135.746					33	2.314	68.833	53	85	159.27
	34	1.157	67	55	85	77.514					34	1.157	66.333	53	85	76.743
	35	3.471	65.556	53	85	227.528					35	0.386	53	53	53	20.439
	36	3.085	79.5	62	85	245.268					36	2.699	62.143	55	85	167.754
	37	0.771	69.5	54	85	53.604					37	2.699	72.857	59	85	196.677
	38	7.327	80.632	55	85	590.802					38	1.157	65.333	54	76	75.586
	39	0.386	54	54	54	20.825					39	1.157	67	54	85	77.514
	40	4.242	76.455	56	85	324.324					40	3.856	74.2	57	85	286.146
	41	1.157	50.667	50	52	58.617					41	5.399	72.214	51	85	389.883
	42	3.471	74.444	50	85	258.379					42	1.928	69.8	55	85	134.589
	43	1.928	83.2	76	85	160.427					43	0.386	54	54	54	20.825
	44	1.543	62.5	51	79	96.41					44	0.771	67.5	58	77	52.062
	45	0.386	56	56	56	21.596					45	0.386	56	56	56	21.596
	46	30.466	68.367	50	85	2082.85					46	2.314	62.5	51	85	144.615
	47	3.085	75.625	55	85	233.313					47	1.157	65.667	58	73	75.971
	48	3.085	78.25	58	85	241.411					48	1.543	70.25	55	85	108.365
	49	21.982	71.088	50	85	1562.62					49	1.543	69.25	58	85	106.823
	50	2.314	75.5	50	85	174.695					50	6.17	78.438	52	85	483.979
	51	6.17	76.062	53	85	469.325					51	2.314	65.5	52	85	151.557
	52	13.883	77.806	50	85	1080.18					52	3.471	68.889	55	85	239.097
	53	11.569	74.667	50	85	863.836					53	2.314	81.667	72	85	188.964
	54	0.386	65	65	65	25.067					54	8.87	77.391	51	85	686.441
	55	26.995	71.686	51	85	1935.15					55	1.543	61	53	73	94.096
	56	1.928	79.6	58	85	153.485					56	14.269	74.324	50	85	1060.51
	57	9.641	68.36	51	85	659.06					57	1.928	58.6	52	63	112.993
	58	1.543	68.5	56	85	105.666					58	13.497	74	46	85	998.81
	59	3.856	73.3	50	85	282.675					59	0.386	52	52	52	20.053
	60	0.386	53	53	53	20.439					60	13.497	69.743	50	85	941.35
	61	2.314	72	56	85	166.597					61	1.157	51.333	50	53	59.389
	62	1.543	72.5	53	85	111.836					62	6.17	62.875	50	85	387.955
	63	2.314	68.833	53	85	159.27					63	0.386	52	52	52	20.053
	64	0.771	74.5	64	85	57.461					64	0.386	51	51	51	19.668
	65	0.771	84	83	85	64.788					65	0.386	53	53	53	20.439
	66	7.327	77.158	51	85	565.35					66	26.995	69.057	50	85	1864.19
	67	0.771	85	85	85	65.559					67	15.811	67.293	50	85	1063.98
	68	0.386	53	53	53	20.439					68	3.085	76.25	59	85	235.241
	69	5.399	79.429	60	85	428.833					69	3.471	74.667	59	85	259.151
	70	0.386	50	50	50	19.282					70	6.17	63.188	50	85	389.883
	71	0.386	61	61	61	23.524					71	18.896	72.735	47	85	1374.42
	72	1.543	66	54	85	101.809					72	6.556	71.647	50	85	469.711
	73	1.157	55	50	64	63.631					73	5.399	80.429	50	85	434.232
	74	2.314	75.333	55	85	174.31					74	4.242	61.545	51	85	261.079
	75	1.928	77.2	56	85	148.857					75	1.543	51	50	52	78.671
	76	4.242	72.909	56	85	309.284					76	0.386	70	70	70	26.995
	77	2.699	67.429	55	85	182.023					77	2.699	58	54	64	156.57
	78	0.771	79	77	81	60.931					78	5.785	67.2	50	85	388.726
	79	0.771	57	56	58	43.963					79	3.856	71.5	51	85	275.733
	80	0.771	67	66	68	51.676					80	11.569	74.833	50	85	865.764
	81	3.471	82.333	64	85	285.76					81	1.928	75.6	50	85	145.772
	82	0.386	59	59	59	22.753					82	6.17	67.188	50	85	414.564
	83	1.157	73.333	61	84	84.841					83	1.543	73.75	54	85	113.764
	84	0.386	55	55	55	21.21					84	1.157	70.667	63	76	81.756
	85	0.771	51	50	52	39.335					85	12.726	73.879	50	85	940.193
	86	2.314	76	50	85	175.852					86	3.471	79.889	61	85	277.276
	87	1.543	73	65	85	112.607					87	10.412	75.593	53	85	787.093
	88	1.928	62.2	53	79	119.934					88	0.771	81	80	82	62.474
	89	3.856	77.3	54	85	298.1					89	0.386	50	50	50	19.282
	90	2.314	72.667	58	85	168.139					90	4.242	76.182	53	85	323.167
	91	0.386	57	57	57	21.982					91	3.471	60.667	51	80	210.56
	92	1.543	70.5	50	85	108.751					92	3.085	74	51	85	228.299
	93	1.928	55.6	50	64	107.208					93	9.255	76.792	51	85	710.736
	94	1.157	65.667	63	70	75.971					94	18.125	72.936	50	85	1321.98
	95	2.699	68.143	53	85	183.951					95	4.242	66.455	50	85	281.904
	96	3.471	75.667	53	85	262.622					96	2.314	55.333	50	60	128.033
	97	1.543	61.5	50	74	94.868					97	1.543	58.25	53	74	89.854
	98	2.699	73.286	57	85	197.834					98	0.386	68	68	68	26.224
	99	1.543	76	56	85	117.235					99	1.928	69	51	84	133.046
	100	2.314	67.333	51	85	155.799					100	1.543	58.5	52	65	90.24
	101	4.242	60	51	79	254.523					101	0.386	51	51	51	19.668
	102	1.543	78	57	85	120.32					102	2.699	68.571	51	85	185.108
	103	2.314	71.667	59	85	165.826					103	0.386	53	53	53	20.439
	104	3.085	76.75	50	85	236.784					104	3.085	66.625	50	85	205.547
						22782.5					105	0.386	52	52	52	20.053
											106	1.928	72.8	58	85	140.373
											107	1.157	68.667	59	81	79.442
											108	2.314	69	51	85	159.655
											109	1.543	65.25	61	69	100.652
											110	1.543	59.75	54	75	92.168
											111	1.157	58	57	59	67.102
											112	0.771	56	53	59	43.192
											113	3.085	74.125	53	85	228.685
											114	0.771	54	53	55	41.649
											115	1.928	67.2	51	85	129.575
											116	1.928	68.6	56	85	132.275
											117	0.386	51	51	51	19.668
											118	3.856	69.6	50	85	268.406
											119	1.543	72.25	55	85	111.45
											120	0.386	50	50	50	19.282
											121	0.386	60	60	60	23.138
											122	0.386	50	50	50	19.282
											123	0.386	50	50	50	19.282
											124	0.771	60.5	57	64	46.663
											125	1.157	76	58	85	87.926
											126	2.314	81.167	66	85	187.807
											127	3.085	76.875	52	85	237.169
											128	3.085	75.625	57	85	233.313
											129	0.386	53	53	53	20.439
											130	1.928	75.8	54	85	146.158
											131	0.386	52	52	52	20.053
											132	0.771	52.5	51	54	40.492
											133	1.543	68.75	55	85	106.051
											134	4.242	66.545	51	85	282.289
											135	4.242	78.455	53	85	332.808
											136	0.386	51	51	51	19.668
																29343.8

## Sheet: fig6
	stage10-1
		Area	Mean	Min	Max
	1	2801.68	29.755	10	85	83364.8	0.182933
	1	0.386	53	53	53	20.439
	2	3.471	81.667	70	85	283.446
	3	0.771	51	51	51	39.335
	4	6.942	70.222	50	85	487.45
	5	1.928	57.2	51	65	110.293
	6	1.928	58.2	51	65	112.222
	7	0.386	58	58	58	22.367
	8	5.399	67.714	50	85	365.588
	9	2.314	73.667	63	85	170.453
	10	6.942	71.889	50	85	499.019
	11	1.543	70	51	85	107.979
	12	0.386	55	55	55	21.21
	13	3.856	66.2	50	85	255.294
	14	1.543	51.5	50	53	79.442
	15	2.699	65.143	50	85	175.852
	16	1.157	69.333	59	85	80.213
	17	5.013	71.462	46	85	358.26
	18	0.386	55	55	55	21.21
	19	0.771	51.5	50	53	39.721
	20	3.085	57.25	51	66	176.624
	21	6.17	73.125	50	85	451.2
	22	2.314	69.5	55	85	160.812
	23	0.771	50	50	50	38.564
	24	1.928	60.6	50	85	116.849
	25	1.543	76.75	52	85	118.392
	26	2.314	71.167	51	85	164.669
	27	0.771	62	62	62	47.819
	28	0.386	85	85	85	32.779
	29	6.942	76.111	51	85	528.328
	30	5.013	63.923	50	85	320.468
	31	0.771	55.5	54	57	42.806
	32	5.785	73.867	52	85	427.29
	33	6.17	71.125	50	85	438.859
	34	3.856	70.2	54	85	270.72
	35	1.157	63.333	58	74	73.272
	36	3.471	68.111	52	85	236.398
	37	9.255	80	52	85	740.431
	38	5.013	57.385	50	70	287.688
	39	9.641	66.64	50	85	642.478
	40	5.785	67.733	50	85	391.811
	41	1.928	56.4	50	68	108.751
	42	1.543	61.75	51	78	95.253
	43	12.341	70.969	50	85	875.791
	44	1.543	64.75	58	72	99.881
	45	0.386	50	50	50	19.282
	46	3.471	61	48	82	211.717
	47	3.471	66.889	50	85	232.156
	48	0.386	51	51	51	19.668
	49	1.928	63.2	53	85	121.863
	50	0.386	50	50	50	19.282
	51	1.543	63.5	50	85	97.953
	52	8.87	68.174	51	85	604.685
	53	3.856	72.3	50	85	278.818
	54	3.085	60	50	85	185.108
	55	2.699	65.714	50	85	177.395
	56	5.785	73.667	51	85	426.133
	57	9.255	70.458	50	85	652.119
	58	3.471	76.889	51	85	266.864
	59	1.928	72.6	52	85	139.988
	60	0.386	53	53	53	20.439
	61	9.255	71.917	52	85	665.616
	62	0.386	53	53	53	20.439
	63	1.543	71.25	50	85	109.908
	64	10.027	65.577	50	85	657.518
	65	1.543	58.5	54	64	90.24
	66	1.157	82.333	77	85	95.253
						15250.2

## Sheet: fig7
	stage10-2										stage10-3
		Area	Mean	Min	Max							Area	Mean	Min	Max
	1	1016.55	35.67	10	85	36260.7	0.172302				1	3585.3	33.83	10	85	121291	0.196516
	1	0.386	50	50	50	19.282					1	3.471	69.667	55	85	241.797
	2	4.628	73.25	54	85	338.978					2	1.543	52.75	51	54	81.37
	3	3.856	68.4	51	85	263.778					3	0.386	51	51	51	19.668
	4	0.771	52.5	50	55	40.492					4	1.157	65	64	67	75.2
	5	2.699	74.714	54	85	201.69					5	2.314	80.833	76	85	187.036
	6	1.157	73	52	85	84.455					6	0.386	53	53	53	20.439
	7	3.471	76.222	59	85	264.55					7	3.085	74.875	57	85	230.999
	8	5.013	62.769	50	80	314.683					8	0.771	74.5	65	84	57.461
	9	6.17	73.375	58	85	452.743					9	0.386	53	53	53	20.439
	10	7.713	59.3	48	85	457.37					10	4.242	79.091	54	85	335.508
	11	1.157	80	78	82	92.554					11	2.314	75.667	56	85	175.081
	12	5.785	71.733	51	85	414.95					12	2.699	74.286	51	85	200.533
	13	1.928	59.8	52	67	115.307					13	2.314	52.333	51	54	121.091
	14	7.327	74.421	51	85	545.296					14	12.341	69.562	51	85	858.437
	15	0.386	52	52	52	20.053					15	7.327	69.211	53	85	507.118
	16	8.87	64.435	50	85	571.52					16	7.713	75.45	50	85	581.932
	17	4.628	69.917	51	85	323.553					17	1.157	66.667	58	80	77.128
	18	3.085	71.75	50	85	221.358					18	2.314	56.167	50	72	129.961
	19	0.386	52	52	52	20.053					19	1.157	70.667	51	85	81.756
	20	3.856	66.8	51	85	257.608					20	1.928	67	50	85	129.19
	21	1.543	58.5	50	70	90.24					21	0.386	51	51	51	19.668
	22	3.471	69.889	50	85	242.568					22	1.928	66.2	54	78	127.647
	23	6.556	67.176	50	85	440.402					23	3.856	83.3	68	85	321.239
	24	0.386	54	54	54	20.825					24	1.928	65.2	50	79	125.719
	25	1.543	62.75	51	83	96.796					25	0.771	55.5	52	59	42.806
	26	3.085	65.625	51	85	202.462					26	2.314	73.333	54	85	169.682
	27	0.771	52.5	50	55	40.492					27	0.386	53	53	53	20.439
	28	1.543	60.75	50	68	93.711					28	9.255	75.625	50	85	699.938
						6247.77					29	1.928	51.6	50	54	99.495
											30	3.085	65.125	50	85	200.919
											31	1.928	57.6	50	65	111.065
											32	21.982	71.596	50	85	1573.8
											33	3.856	73.9	51	85	284.989
											34	0.386	52	52	52	20.053
											35	4.242	58.818	50	72	249.51
											36	5.399	76.571	51	85	413.407
											37	10.412	74.519	50	85	775.91
											38	1.157	57	55	61	65.945
											39	3.856	57.1	51	64	220.201
											40	7.327	65.526	50	85	480.123
											41	5.785	72.733	52	85	420.734
											42	19.668	61.255	47	85	1204.74
											43	2.699	79.286	60	85	214.031
											44	8.484	76.091	50	85	645.563
											45	0.386	50	50	50	19.282
											46	8.484	74.273	48	85	630.137
											47	0.386	50	50	50	19.282
											48	9.255	65.75	51	85	608.541
											49	10.412	64.333	45	85	669.858
											50	6.17	70.812	50	85	436.931
											51	11.184	75.069	50	85	839.54
											52	6.942	53.222	50	59	369.444
											53	0.386	50	50	50	19.282
											54	0.386	53	53	53	20.439
											55	0.386	51	51	51	19.668
											56	3.471	74.667	54	85	259.151
											57	0.386	50	50	50	19.282
											58	0.386	50	50	50	19.282
											59	2.699	66.571	53	85	179.709
											60	3.471	80.111	65	85	278.047
											61	8.87	74.783	51	85	663.303
											62	1.928	56	52	69	107.979
											63	4.242	69.818	54	85	296.172
											64	1.928	67.8	51	85	130.732
											65	1.928	70.8	58	85	136.517
											66	7.327	77.158	57	85	565.35
											67	6.556	75.765	53	85	496.706
											68	1.543	56.25	50	63	86.769
											69	0.771	50.5	50	51	38.95
											70	0.386	52	52	52	20.053
											71	1.157	52.667	50	56	60.931
											72	0.386	58	58	58	22.367
											73	2.699	74.714	50	85	201.69
											74	6.556	66.941	51	85	438.859
											75	0.386	51	51	51	19.668
											76	1.928	65.8	59	85	126.876
											77	5.399	65.357	50	85	352.862
											78	1.157	55	52	58	63.631
											79	0.771	50	50	50	38.564
											80	0.386	51	51	51	19.668
											81	1.928	54	52	59	104.123
											82	3.471	76.444	55	85	265.321
											83	1.157	56.667	56	57	65.559
											84	6.942	73.833	54	85	512.517
											85	1.157	50.667	50	51	58.617
											86	0.771	71	62	80	54.761
											87	3.471	76.556	57	85	265.707
											88	0.386	52	52	52	20.053
											89	0.386	52	52	52	20.053
											90	2.314	59.667	52	75	138.059
											91	19.668	68.784	50	85	1352.83
											92	0.386	59	59	59	22.753
											93	0.386	52	52	52	20.053
																23835.7

## Sheet: fig8
	stage9-6
		Area	Mean	Min	Max
	1	4910.37	38.179	10	85	187471	0.358271
	1	2.699	84.143	79	85	227.143
	2	0.386	50	50	50	19.282
	3	18.896	74.143	50	85	1401.03
	4	0.386	55	55	55	21.21
	5	6.17	78.312	51	85	483.208
	6	0.386	62	62	62	23.91
	7	3.085	70.125	50	85	216.345
	8	1.928	77.2	57	85	148.857
	9	0.771	65.5	58	73	50.519
	10	5.399	75.214	51	85	406.08
	11	2.314	76.667	64	85	177.395
	12	3.471	73	51	85	253.366
	13	0.771	54.5	54	55	42.035
	14	3.471	84.333	82	85	292.702
	15	3.471	64.778	51	85	224.829
	16	8.87	59.522	50	80	527.943
	17	9.641	71.76	50	85	691.84
	18	1.157	65.667	58	74	75.971
	19	6.17	75.438	53	85	465.469
	20	5.785	59.4	50	85	343.606
	21	5.399	61.214	50	85	330.494
	22	24.681	65.172	46	85	1608.51
	23	6.942	69.056	51	85	479.352
	24	0.386	51	51	51	19.668
	25	2.699	74	59	85	199.762
	26	6.17	68.312	50	85	421.506
	27	0.771	72.5	70	75	55.918
	28	2.314	64.667	53	85	149.629
	29	20.053	69.923	50	85	1402.19
	30	1.928	54.8	52	59	105.666
	31	0.386	61	61	61	23.524
	32	3.085	72	57	85	222.129
	33	2.314	65.5	50	85	151.557
	34	1.543	71.25	64	83	109.908
	35	1.157	77	63	85	89.083
	36	0.386	50	50	50	19.282
	37	0.771	56	52	60	43.192
	38	2.699	68.286	51	85	184.336
	39	4.628	70.5	51	85	326.252
	40	10.412	66	50	85	687.212
	41	1.543	60	53	76	92.554
	42	3.471	73.222	50	85	254.137
	43	1.928	63.6	55	72	122.634
	44	26.995	68.9	50	85	1859.95
	45	7.713	76.55	51	85	590.416
	46	7.327	69.632	50	85	510.203
	47	0.386	51	51	51	19.668
	48	37.022	69.521	50	85	2573.77
	49	1.928	67.6	53	85	130.347
	50	3.856	68.8	54	85	265.321
	51	3.471	78.778	56	85	273.419
	52	8.098	79.524	60	85	644.02
	53	1.928	53	50	58	102.195
	54	0.386	55	55	55	21.21
	55	23.524	69.098	49	85	1625.48
	56	0.771	57.5	51	64	44.349
	57	0.771	55.5	54	57	42.806
	58	25.838	64.731	48	85	1672.53
	59	0.386	50	50	50	19.282
	60	3.085	80.5	55	85	248.353
	61	0.771	54	54	54	41.649
	62	1.157	66.667	54	77	77.128
	63	2.699	66.571	50	85	179.709
	64	1.543	57	53	63	87.926
	65	2.699	66.571	56	85	179.709
	66	4.242	69.636	50	85	295.401
	67	1.157	62.333	50	74	72.115
	68	28.152	70.507	50	85	1984.89
	69	8.87	59.348	50	85	526.4
	70	1.157	71	53	82	82.142
	71	1.543	71.75	53	85	110.679
	72	10.027	64.731	50	85	649.034
	73	3.471	71.778	52	85	249.124
	74	4.242	79.273	57	85	336.279
	75	3.085	61.625	50	83	190.121
	76	21.596	69.268	50	85	1495.9
	77	0.386	52	52	52	20.053
	78	3.471	61.778	50	85	214.416
	79	5.013	65.077	50	85	326.252
	80	11.184	70.517	50	85	788.636
	81	1.157	69	61	81	79.828
	82	16.583	77.884	50	85	1291.51
	83	28.923	71.72	44	85	2074.36
	84	0.386	55	55	55	21.21
	85	49.748	72.31	50	85	3597.26
	86	0.386	50	50	50	19.282
	87	1.543	61.25	57	68	94.482
	88	25.067	71.077	50	85	1781.66
	89	75.2	71.308	36	85	5362.34
	90	1.157	59	52	65	68.258
	91	1.543	63.5	51	84	97.953
	92	1.928	75.4	70	85	145.387
	93	2.314	57.667	53	66	133.432
	94	1.157	70	52	85	80.985
	95	2.699	76.571	53	85	206.704
	96	15.04	70.641	50	85	1062.44
	97	0.386	51	51	51	19.668
	98	0.386	51	51	51	19.668
	99	25.067	72.877	50	85	1826.78
	100	0.386	56	56	56	21.596
	101	19.668	74.882	51	85	1472.76
	102	2.699	73	51	85	197.063
	103	24.295	71.952	51	85	1748.11
	104	2.314	79.5	63	85	183.951
	105	1.928	53.8	50	58	103.737
	106	8.87	74.826	51	85	663.688
	107	10.798	65.393	50	85	706.109
	108	14.654	76.105	50	85	1115.27
	109	8.098	72	50	85	583.089
	110	1.157	54	50	59	62.474
	111	1.928	53	50	58	102.195
	112	5.399	73.143	52	85	394.896
	113	3.471	60.111	50	81	208.632
	114	3.471	66.111	52	85	229.456
	115	0.386	56	56	56	21.596
	116	1.928	68.4	54	85	131.889
	117	41.264	70.215	46	85	2897.32
	118	0.771	51.5	51	52	39.721
	119	23.524	68.197	50	85	1604.27
	120	0.386	54	54	54	20.825
	121	7.327	82	57	85	600.829
	122	7.713	71.4	50	85	550.695
	123	1.543	58.75	55	66	90.626
	124	19.668	66.51	47	85	1308.09
	125	1.157	75.667	57	85	87.541
	126	5.013	74.538	50	85	373.686
	127	2.699	71	55	85	191.664
	128	16.583	71.907	50	85	1192.4
	129	1.157	62.667	50	71	72.501
	130	2.314	68.833	55	85	159.27
	131	1.928	69.4	60	79	133.817
	132	1.157	64.667	52	78	74.814
	133	1.157	82.333	77	85	95.253
						67165.2

## Sheet: fig9
	stage10-4											stage12-2
		Area	Mean	Min	Max								Area	Mean	Min	Max
	1	5428.28	27.494	10	85	149244	0.156386					1	37502.4	20.878	10	85	782977	0.0498004
	1	1.928	65.2	50	85	125.719						1	0.771	71.5	63	80	55.147
	2	1.928	75.2	57	85	145.001						2	3.085	82.75	67	85	255.294
	3	8.87	58.435	50	80	518.302						3	1.157	66	54	74	76.357
	4	1.928	74.2	63	85	143.073						4	1.157	81.333	74	85	94.096
	5	5.013	77.692	60	85	389.497						5	1.157	73.333	53	85	84.841
	6	0.386	59	59	59	22.753						6	1.928	79.2	58	85	152.714
	7	4.242	65.818	50	85	279.204						7	1.928	70.4	52	85	135.746
	8	0.386	55	55	55	21.21						8	1.543	81.25	70	85	125.333
	9	0.386	52	52	52	20.053						9	1.543	61	56	69	94.096
	10	0.386	54	54	54	20.825						10	0.771	61.5	61	62	47.434
	11	1.928	72	55	85	138.831						11	0.771	54	53	55	41.649
	12	1.543	77.5	66	85	119.549						12	0.771	59.5	59	60	45.891
	13	4.242	67.091	52	85	284.603						13	0.386	51	51	51	19.668
	14	1.543	73.5	57	85	113.378						14	0.771	61.5	61	62	47.434
	15	1.543	65	57	85	100.267						15	0.386	53	53	53	20.439
	16	2.699	67.571	57	85	182.408						16	0.386	56	56	56	21.596
	17	6.17	67.688	50	85	417.649						17	1.543	72.5	53	85	111.836
	18	0.386	57	57	57	21.982						18	2.314	71.167	54	85	164.669
	19	1.543	80.75	68	85	124.562						19	1.928	59.2	51	85	114.15
	20	3.471	76.556	57	85	265.707						20	0.386	52	52	52	20.053
	21	3.085	67.375	50	85	207.86						21	3.085	64.5	51	85	198.991
	22	10.798	68.643	50	85	741.202						22	0.771	67.5	55	80	52.062
	23	0.386	53	53	53	20.439						23	0.771	59.5	58	61	45.891
	24	0.386	64	64	64	24.681						24	7.713	73	51	85	563.036
	25	1.543	67.25	50	85	103.737						25	0.386	51	51	51	19.668
	26	1.157	63	54	79	72.886						26	4.242	73.364	51	85	311.212
	27	7.327	70.158	50	85	514.059						27	0.771	52	50	54	40.107
	28	3.856	71.5	53	85	275.733						28	0.386	65	65	65	25.067
	29	1.157	59.333	55	67	68.644						29	6.17	75.938	56	85	468.554
	30	1.543	60.5	55	76	93.325						30	1.157	78.667	71	83	91.011
	31	0.386	53	53	53	20.439						31	0.386	54	54	54	20.825
	32	5.785	72.8	52	85	421.12						32	3.471	74.444	56	85	258.379
	33	1.543	73.5	55	85	113.378						33	1.157	58	54	62	67.102
	34	14.269	72.216	50	85	1030.43						34	0.386	50	50	50	19.282
	35	3.856	81.4	62	85	313.912						35	0.771	62	57	67	47.819
	36	1.928	63.8	52	85	123.019						36	1.543	73.75	55	85	113.764
	37	1.543	73.75	60	85	113.764						37	1.157	56.667	51	68	65.559
	38	0.771	56	51	61	43.192						38	0.386	51	51	51	19.668
	39	0.386	53	53	53	20.439						39	5.785	74.333	53	85	429.99
	40	1.157	60.667	55	66	70.187						40	0.771	80.5	76	85	62.088
	41	9.255	72.083	51	85	667.159						41	0.771	52	50	54	40.107
	42	0.771	54	53	55	41.649						42	2.314	70	51	85	161.969
	43	2.699	80.143	60	85	216.345						43	1.928	70.4	50	85	135.746
	44	0.771	65.5	56	75	50.519						44	1.928	54.6	50	63	105.28
	45	1.157	63	51	75	72.886						45	3.471	70.333	53	85	244.111
	46	0.771	71.5	58	85	55.147						46	1.157	56.667	50	63	65.559
	47	1.157	68.667	50	82	79.442						47	2.314	73.667	50	85	170.453
	48	1.157	74.333	58	85	85.998						48	2.699	75.143	57	85	202.847
	49	0.386	50	50	50	19.282						49	1.157	68	62	79	78.671
	50	4.628	78.833	50	85	364.816						50	0.771	55	50	60	42.421
	51	1.928	64.2	57	77	123.791						51	3.471	75	51	85	260.308
	52	0.386	75	75	75	28.923						52	2.314	68.333	51	85	158.113
	53	0.771	55	50	60	42.421						53	1.543	78	57	85	120.32
	54	3.085	60.5	50	85	186.65						54	2.314	84.667	83	85	195.906
	55	0.771	51	50	52	39.335						55	1.543	60.5	50	79	93.325
	56	0.386	52	52	52	20.053						56	3.085	74.75	59	85	230.613
	57	0.386	72	72	72	27.766						57	0.771	68	56	80	52.447
	58	0.386	71	71	71	27.381						58	2.314	70.333	52	85	162.741
	59	1.543	78.75	60	85	121.477						59	0.386	52	52	52	20.053
	60	2.314	80.5	69	85	186.265						60	2.314	67.5	53	85	156.185
	61	2.699	64.143	52	85	173.153						61	1.543	81	69	85	124.948
	62	2.314	61.5	50	85	142.302						62	2.699	63.571	54	81	171.61
	63	5.013	75.462	54	85	378.314						63	2.314	65.667	51	85	151.943
	64	5.399	67.214	51	85	362.888						64	1.157	72.333	60	85	83.684
	65	0.386	54	54	54	20.825						65	1.157	56	50	61	64.788
	66	0.771	57.5	50	65	44.349						66	0.386	65	65	65	25.067
	67	4.242	77.455	57	85	328.566						67	1.543	81.5	71	85	125.719
	68	0.386	52	52	52	20.053						68	0.386	51	51	51	19.668
	69	1.157	54	50	61	62.474						69	1.157	65	62	71	75.2
	70	3.085	74.375	52	85	229.456						70	0.771	58	53	63	44.734
	71	1.157	67.333	57	82	77.899						71	2.314	75.833	61	85	175.467
	72	1.543	59.25	50	68	91.397						72	1.157	55.333	54	56	64.016
	73	6.17	75.562	51	85	466.24						73	1.928	76.4	57	85	147.315
	74	1.928	62.6	53	74	120.706						74	1.157	56.667	52	62	65.559
	75	4.628	66.25	52	85	306.585						75	3.856	65.9	50	85	254.137
	76	0.386	56	56	56	21.596						76	1.543	79.5	63	85	122.634
	77	3.085	75.875	52	85	234.084						77	1.928	69	56	85	133.046
	78	0.386	51	51	51	19.668						78	0.771	59	54	64	45.506
	79	6.942	63.944	50	85	443.873						79	0.386	54	54	54	20.825
	80	2.699	71.429	52	85	192.821						80	1.157	75	68	85	86.769
	81	0.771	62	52	72	47.819						81	1.157	65	54	85	75.2
	82	3.471	72.556	51	85	251.824						82	1.157	69	55	85	79.828
	83	1.928	84.6	83	85	163.126						83	0.386	51	51	51	19.668
	84	5.013	68.615	51	85	343.992						84	1.928	70.8	53	84	136.517
	85	1.543	54.75	52	57	84.455						85	0.386	51	51	51	19.668
	86	3.085	74.875	53	85	230.999						86	4.628	74.917	51	85	346.691
	87	1.543	54.75	51	58	84.455						87	2.699	66.571	54	85	179.709
	88	3.085	72.125	56	85	222.515						88	0.386	50	50	50	19.282
	89	4.628	68.833	51	85	318.539						89	4.242	74.636	50	85	316.611
	90	3.471	79.444	57	85	275.733						90	0.386	56	56	56	21.596
	91	9.641	72.12	50	85	695.311						91	1.157	74	57	85	85.612
	92	3.085	78.25	51	85	241.411						92	2.314	68.333	50	85	158.113
	93	0.771	66	62	70	50.905						93	1.543	56.5	52	65	87.155
	94	5.013	75	53	85	376						94	0.771	52	51	53	40.107
	95	4.242	71.455	53	85	303.114						95	1.928	68.8	50	85	132.661
	96	2.314	55.667	50	67	128.804						96	1.543	58.5	52	73	90.24
	97	4.628	73.167	52	85	338.593						97	1.543	79.5	63	85	122.634
	98	3.085	72.125	55	85	222.515						98	0.386	56	56	56	21.596
	99	0.386	63	63	63	24.295						99	2.699	67.714	50	85	182.794
	100	5.013	63.231	50	85	316.997						100	1.928	65.4	50	85	126.105
	101	2.314	75.5	51	85	174.695						101	1.543	74.25	55	85	114.535
	102	1.928	73	58	85	140.759						102	3.471	74.889	53	85	259.922
	103	1.543	64	53	73	98.724						103	1.928	80.8	65	85	155.799
	104	1.157	56.333	52	61	65.173						104	1.157	68.333	53	85	79.056
	105	0.386	51	51	51	19.668						105	3.471	74.444	53	85	258.379
	106	2.314	56	50	72	129.575						106	0.386	69	69	69	26.609
	107	11.184	69.138	51	85	773.21						107	1.157	79.333	76	85	91.783
	108	0.386	53	53	53	20.439						108	1.928	72.2	50	85	139.216
	109	1.928	80.2	73	85	154.642						109	1.543	85	85	85	131.118
	110	0.386	52	52	52	20.053						110	0.771	69	59	79	53.218
	111	1.928	64.6	54	73	124.562						111	1.157	76.667	69	85	88.697
	112	3.085	73.625	53	85	227.143						112	1.928	79.6	70	85	153.485
	113	0.771	60.5	55	66	46.663						113	1.157	73	63	79	84.455
	114	2.314	59.667	52	67	138.059						114	1.157	64.333	60	72	74.429
	115	0.771	52.5	51	54	40.492						115	4.628	77.167	51	85	357.104
	116	1.928	69.4	56	85	133.817						116	0.386	58	58	58	22.367
	117	2.314	70.5	52	85	163.126						117	1.928	78	50	85	150.4
	118	1.543	65.25	55	80	100.652						118	0.386	58	58	58	22.367
	119	0.386	59	59	59	22.753						119	6.17	78.938	50	85	487.065
	120	4.628	66.5	50	85	307.742						120	0.771	61.5	61	62	47.434
	121	1.157	57	50	65	65.945						121	0.386	55	55	55	21.21
	122	0.386	56	56	56	21.596						122	0.386	62	62	62	23.91
	123	2.314	72.667	50	85	168.139						123	1.928	84	80	85	161.969
	124	0.386	51	51	51	19.668						124	1.928	64.8	50	85	124.948
	125	3.471	72.444	51	85	251.438						125	2.699	74	55	85	199.762
	126	3.085	66.625	55	85	205.547						126	1.543	77	64	85	118.777
	127	2.699	75.429	57	85	203.618						127	0.386	55	55	55	21.21
	128	3.085	78.75	63	85	242.954						128	0.386	54	54	54	20.825
	129	0.386	65	65	65	25.067						129	1.157	68	55	75	78.671
	130	0.386	54	54	54	20.825						130	0.386	62	62	62	23.91
	131	0.386	53	53	53	20.439						131	1.543	77.75	65	85	119.934
	132	0.771	52.5	50	55	40.492						132	1.543	70.5	56	85	108.751
	133	0.386	52	52	52	20.053						133	0.386	52	52	52	20.053
	134	0.386	58	58	58	22.367						134	0.771	72	59	85	55.532
	135	1.543	65.75	56	73	101.424						135	1.157	58.667	52	66	67.873
	136	3.085	72.375	51	85	223.286						136	0.386	54	54	54	20.825
	137	0.386	57	57	57	21.982						137	2.699	75.286	54	85	203.233
						23339.8						138	0.771	59.5	55	64	45.891
												139	0.386	50	50	50	19.282
												140	5.013	67.692	52	85	339.364
												141	0.386	54	54	54	20.825
												142	1.157	72	63	82	83.298
												143	0.386	53	53	53	20.439
												144	1.157	70.333	60	81	81.37
												145	3.856	74.8	53	85	288.459
												146	0.386	55	55	55	21.21
												147	0.386	60	60	60	23.138
												148	0.386	84	84	84	32.394
												149	1.157	64.667	61	67	74.814
												150	0.771	69.5	54	85	53.604
												151	0.386	56	56	56	21.596
												152	1.543	65.25	53	85	100.652
												153	1.157	66	52	85	76.357
												154	4.628	74.667	50	85	345.534
												155	0.386	66	66	66	25.452
												156	1.543	63.75	50	85	98.338
												157	1.157	67.667	53	85	78.285
												158	2.314	71.667	52	85	165.826
												159	0.386	52	52	52	20.053
												160	1.157	66.667	55	78	77.128
												161	0.386	53	53	53	20.439
												162	0.386	53	53	53	20.439
												163	1.157	79	67	85	91.397
												164	1.157	64.333	52	79	74.429
												165	1.928	81	65	85	156.185
												166	1.157	64.333	56	71	74.429
												167	0.386	51	51	51	19.668
												168	3.471	73.111	52	85	253.752
												169	1.928	64.8	52	85	124.948
												170	0.771	64	53	75	49.362
												171	0.386	67	67	67	25.838
												172	0.386	52	52	52	20.053
												173	0.771	61.5	55	68	47.434
												174	4.242	70.455	51	85	298.872
												175	2.314	77.833	63	85	180.094
												176	4.628	80.167	53	85	370.987
												177	1.157	63.667	51	85	73.657
												178	3.856	79.1	54	85	305.042
												179	0.771	67.5	50	85	52.062
												180	2.314	80.833	60	85	187.036
												181	1.543	77.5	55	85	119.549
												182	1.157	55.667	52	59	64.402
												183	0.386	51	51	51	19.668
												184	0.771	60	55	65	46.277
												185	1.157	62.333	51	81	72.115
												186	2.314	72.5	52	85	167.754
												187	1.543	75.5	55	85	116.464
												188	2.699	77.286	51	85	208.632
												189	2.699	77.857	67	85	210.174
												190	2.314	75	51	85	173.538
												191	1.157	77.333	72	85	89.469
												192	1.543	66	53	85	101.809
												193	0.386	51	51	51	19.668
												194	1.157	57.667	50	63	66.716
												195	0.386	54	54	54	20.825
												196	0.771	55.5	50	61	42.806
												197	0.771	54	50	58	41.649
												198	2.314	68.167	59	85	157.727
												199	2.314	72.167	52	85	166.983
												200	0.771	66	54	78	50.905
												201	0.386	51	51	51	19.668
												202	0.386	85	85	85	32.779
												203	1.157	70.667	57	85	81.756
												204	1.928	77.4	53	85	149.243
												205	3.085	72	54	85	222.129
												206	0.771	73.5	62	85	56.689
												207	1.543	77.5	67	85	119.549
												208	1.928	68	59	85	131.118
												209	0.771	51	51	51	39.335
												210	2.699	74	50	85	199.762
												211	2.699	77.571	53	85	209.403
												212	1.157	65.333	51	85	75.586
												213	1.543	82.5	75	85	127.262
												214	3.085	77	57	85	237.555
												215	0.386	62	62	62	23.91
												216	2.699	72.286	52	85	195.134
												217	0.386	57	57	57	21.982
												218	2.314	81	62	85	187.422
												219	1.157	67	65	70	77.514
												220	2.314	66.667	50	85	154.256
												221	0.386	75	75	75	28.923
												222	1.543	68.5	50	85	105.666
												223	0.386	54	54	54	20.825
												224	2.314	74	62	85	171.225
												225	1.928	77.8	52	85	150.014
												226	0.771	63.5	52	75	48.976
												227	2.314	84.167	80	85	194.749
												228	0.771	61	50	72	47.048
												229	2.699	70.286	52	85	189.735
												230	2.314	79.667	54	85	184.336
												231	1.157	56.333	52	62	65.173
												232	1.157	77.333	62	85	89.469
												233	2.699	79.429	50	85	214.416
												234	0.386	75	75	75	28.923
												235	0.386	76	76	76	29.309
												236	1.543	72	65	80	111.065
												237	0.386	53	53	53	20.439
												238	0.386	85	85	85	32.779
												239	0.771	70.5	56	85	54.375
												240	0.771	76.5	68	85	59.003
												241	0.386	52	52	52	20.053
												242	0.386	85	85	85	32.779
												243	1.543	78.5	59	85	121.091
												244	0.771	60	51	69	46.277
												245	2.699	80.286	53	85	216.73
												246	2.699	75.143	58	85	202.847
												247	0.771	76.5	68	85	59.003
												248	1.157	83.667	81	85	96.796
												249	0.386	52	52	52	20.053
												250	0.771	55.5	55	56	42.806
												251	1.157	69	57	75	79.828
												252	2.314	73.167	50	85	169.296
												253	0.771	77	76	78	59.389
												254	1.157	65.333	62	67	75.586
												255	0.771	76	67	85	58.617
												256	0.386	50	50	50	19.282
												257	0.386	61	61	61	23.524
												258	2.699	81	57	85	218.658
												259	2.314	75.667	51	85	175.081
												260	0.771	73.5	62	85	56.689
												261	2.314	79	59	85	182.794
												262	2.314	69.5	50	85	160.812
												263	1.543	78.25	58	85	120.706
												264	0.386	68	68	68	26.224
												265	1.928	77.6	51	85	149.629
												266	1.543	70.5	50	85	108.751
												267	0.386	57	57	57	21.982
												268	3.856	72	52	85	277.662
												269	0.386	51	51	51	19.668
												270	3.085	72.75	50	85	224.443
												271	0.386	53	53	53	20.439
												272	0.771	69	53	85	53.218
												273	1.157	63.333	55	69	73.272
												274	0.771	67.5	50	85	52.062
												275	0.771	68.5	59	78	52.833
												276	1.928	77.8	63	85	150.014
												277	1.157	63	54	81	72.886
												278	0.386	54	54	54	20.825
												279	1.543	72.25	51	85	111.45
												280	1.543	77	59	85	118.777
												281	2.314	75.667	57	85	175.081
												282	1.543	72.25	55	85	111.45
												283	0.386	81	81	81	31.237
												284	0.771	76.5	68	85	59.003
												285	0.771	83.5	83	84	64.402
												286	2.699	68.286	56	85	184.336
												287	2.314	79.333	51	85	183.565
												288	1.928	84.2	81	85	162.355
												289	3.085	71.25	50	85	219.815
												290	3.085	73.625	58	85	227.143
												291	1.928	74.8	56	85	144.23
												292	3.085	80.25	53	85	247.582
												293	1.157	79.333	68	85	91.783
												294	0.386	62	62	62	23.91
												295	1.928	83.8	79	85	161.584
												296	1.157	67.333	50	85	77.899
												297	0.771	60	52	68	46.277
												298	1.157	71.667	61	85	82.913
												299	0.386	66	66	66	25.452
												300	0.771	74.5	64	85	57.461
												301	1.928	67.2	51	85	129.575
												302	0.771	75	65	85	57.846
												303	2.314	76.333	51	85	176.624
												304	1.928	76.6	62	85	147.701
												305	2.699	81.286	71	85	219.43
												306	0.386	51	51	51	19.668
												307	1.157	66.333	60	70	76.743
												308	0.386	54	54	54	20.825
												309	6.942	77.889	59	85	540.669
												310	1.157	67.333	57	85	77.899
												311	0.386	52	52	52	20.053
												312	1.157	83.333	80	85	96.41
												313	0.386	52	52	52	20.053
												314	0.386	56	56	56	21.596
												315	3.856	75.3	50	85	290.388
												316	1.928	66.6	50	85	128.418
												317	1.157	67	53	79	77.514
												318	2.314	80.5	69	85	186.265
												319	1.543	71.5	55	85	110.293
												320	0.771	75	73	77	57.846
												321	3.085	77.5	51	85	239.097
												322	0.386	59	59	59	22.753
												323	0.771	72	70	74	55.532
												324	1.928	73	51	85	140.759
												325	1.157	65.333	54	75	75.586
												326	1.928	83	75	85	160.041
												327	0.386	69	69	69	26.609
												328	0.771	82.5	80	85	63.631
												329	1.157	79.667	69	85	92.168
												330	0.771	78.5	72	85	60.546
												331	1.157	78.667	70	85	91.011
												332	1.543	71.25	56	85	109.908
												333	0.386	51	51	51	19.668
												334	1.157	63	57	66	72.886
												335	0.771	63	55	71	48.591
												336	0.386	65	65	65	25.067
												337	0.386	50	50	50	19.282
												338	1.157	75	55	85	86.769
												339	0.386	71	71	71	27.381
												340	0.386	55	55	55	21.21
												341	0.771	73	65	81	56.304
												342	0.771	64	52	76	49.362
												343	0.386	62	62	62	23.91
												344	1.157	62.333	51	69	72.115
												345	1.543	77.5	55	85	119.549
												346	2.314	68.333	54	85	158.113
												347	0.386	53	53	53	20.439
												348	0.386	55	55	55	21.21
												349	0.771	65.5	55	76	50.519
												350	0.386	63	63	63	24.295
												351	2.314	79.5	67	85	183.951
												352	0.386	68	68	68	26.224
												353	3.085	78.125	50	85	241.026
												354	1.928	69.4	58	85	133.817
												355	1.157	74	68	85	85.612
												356	0.771	54	53	55	41.649
												357	0.771	56.5	53	60	43.577
												358	1.928	69.4	50	85	133.817
												359	0.771	71	58	84	54.761
												360	0.771	65.5	58	73	50.519
												361	0.771	54.5	53	56	42.035
												362	5.785	73.6	50	85	425.748
												363	0.771	69.5	63	76	53.604
												364	3.085	75.125	59	85	231.77
																	38992.6

## Sheet: fig10
	stage12-3
		Area	Mean	Min	Max
	1	86194.2	15.092	10	85	1.30081e+06	0.0529991
	1	0.386	68	68	68	26.224
	2	0.386	58	58	58	22.367
	3	1.157	68.667	63	72	79.442
	4	1.543	68.5	53	85	105.666
	5	4.628	75.333	52	85	348.619
	6	1.543	77.5	55	85	119.549
	7	0.386	55	55	55	21.21
	8	0.386	75	75	75	28.923
	9	1.157	74.333	57	85	85.998
	10	2.314	85	85	85	196.677
	11	1.543	76.25	50	85	117.621
	12	2.699	76.571	55	85	206.704
	13	4.242	83.545	74	85	354.404
	14	1.157	85	85	85	98.338
	15	1.543	74.75	56	85	115.307
	16	0.771	67.5	50	85	52.062
	17	0.386	55	55	55	21.21
	18	2.314	72.333	60	85	167.368
	19	1.928	74.4	50	85	143.458
	20	0.386	59	59	59	22.753
	21	0.386	59	59	59	22.753
	22	1.157	71.667	61	85	82.913
	23	1.157	79.333	68	85	91.783
	24	0.771	52	50	54	40.107
	25	1.157	64.667	59	69	74.814
	26	2.314	81.5	64	85	188.578
	27	2.699	81.429	63	85	219.815
	28	0.386	54	54	54	20.825
	29	0.386	51	51	51	19.668
	30	3.471	79.778	68	85	276.89
	31	0.386	64	64	64	24.681
	32	4.242	78.545	51	85	333.194
	33	0.771	70.5	58	83	54.375
	34	0.386	57	57	57	21.982
	35	0.771	83.5	82	85	64.402
	36	1.157	82	76	85	94.868
	37	1.543	71.75	60	85	110.679
	38	3.085	82.75	71	85	255.294
	39	1.928	69.6	50	85	134.203
	40	2.314	77.667	54	85	179.709
	41	0.386	51	51	51	19.668
	42	1.928	71.2	54	85	137.288
	43	0.771	73.5	62	85	56.689
	44	0.386	66	66	66	25.452
	45	1.928	76	50	85	146.544
	46	0.386	63	63	63	24.295
	47	1.928	82.2	71	85	158.498
	48	1.543	78	59	85	120.32
	49	1.157	80.667	72	85	93.325
	50	0.386	57	57	57	21.982
	51	0.771	65.5	52	79	50.519
	52	3.856	81.8	57	85	315.454
	53	0.771	59	51	67	45.506
	54	2.699	85	85	85	229.456
	55	1.543	79.5	68	85	122.634
	56	0.771	61	59	63	47.048
	57	1.157	73.333	62	85	84.841
	58	1.543	74.5	55	85	114.921
	59	0.771	69	57	81	53.218
	60	0.386	85	85	85	32.779
	61	1.928	64.8	50	85	124.948
	62	3.085	77.375	58	85	238.712
	63	1.157	55.333	51	59	64.016
	64	0.386	73	73	73	28.152
	65	1.928	72	57	85	138.831
	66	0.771	71	57	85	54.761
	67	2.314	82.333	69	85	190.507
	68	1.543	80.75	68	85	124.562
	69	2.699	77	63	85	207.86
	70	0.386	51	51	51	19.668
	71	1.543	83.25	78	85	128.418
	72	0.386	67	67	67	25.838
	73	0.386	73	73	73	28.152
	74	0.386	64	64	64	24.681
	75	3.471	75.111	58	85	260.693
	76	0.386	55	55	55	21.21
	77	2.314	81	61	85	187.422
	78	4.242	78.818	59	85	334.351
	79	1.928	70.4	59	85	135.746
	80	1.928	70.8	54	85	136.517
	81	1.928	72.8	58	85	140.373
	82	2.314	80.333	57	85	185.879
	83	3.085	81	53	85	249.895
	84	3.085	70.875	58	85	218.658
	85	1.543	79.25	62	85	122.248
	86	1.928	84.2	81	85	162.355
	87	0.771	68.5	59	78	52.833
	88	1.157	76.667	70	85	88.697
	89	1.157	79.667	72	85	92.168
	90	3.085	79.25	56	85	244.496
	91	0.771	76.5	68	85	59.003
	92	1.543	75.5	56	85	116.464
	93	2.699	74.143	50	85	200.148
	94	4.628	83.583	72	85	386.798
	95	1.157	69.333	59	85	80.213
	96	0.771	74.5	69	80	57.461
	97	3.085	77.625	53	85	239.483
	98	3.085	82.25	63	85	253.752
	99	1.543	81	69	85	124.948
	100	3.085	84.75	83	85	261.465
	101	5.399	78.214	56	85	422.277
	102	1.543	81.5	71	85	125.719
	103	3.856	82.1	57	85	316.611
	104	3.471	76.778	53	85	266.478
	105	0.771	68	51	85	52.447
	106	0.771	66.5	53	80	51.29
	107	8.098	75.571	51	85	612.012
	108	1.928	78.6	53	85	151.557
	109	1.928	78.8	66	85	151.943
	110	0.386	65	65	65	25.067
	111	5.013	76	58	85	381.013
	112	2.314	73.667	60	85	170.453
	113	1.928	80.2	61	85	154.642
	114	1.157	78.333	73	85	90.626
	115	3.085	79.75	54	85	246.039
	116	1.928	65.8	51	85	126.876
	117	0.771	72	59	85	55.532
	118	1.543	76.75	55	85	118.392
	119	1.543	69.25	52	85	106.823
	120	0.771	64	52	76	49.362
	121	2.314	67.833	51	85	156.956
	122	0.771	57.5	51	64	44.349
	123	3.085	81.25	62	85	250.667
	124	1.543	81.25	70	85	125.333
	125	1.543	70	52	85	107.979
	126	1.543	76.5	51	85	118.006
	127	0.771	75	65	85	57.846
	128	0.386	53	53	53	20.439
	129	1.928	77.6	62	85	149.629
	130	0.771	63	56	70	48.591
	131	1.543	69	60	85	106.437
	132	1.157	58.333	51	71	67.487
	133	2.699	74.143	51	85	200.148
	134	0.771	79	73	85	60.931
	135	6.17	80.062	59	85	494.006
	136	3.856	74.8	52	85	288.459
	137	1.928	79.6	71	85	153.485
	138	1.543	65.5	52	85	101.038
	139	0.771	60	55	65	46.277
	140	2.699	80	58	85	215.959
	141	3.856	77	51	85	296.944
	142	1.157	85	85	85	98.338
	143	0.771	55.5	52	59	42.806
	144	1.157	83.667	81	85	96.796
	145	0.386	51	51	51	19.668
	146	1.157	64.333	50	85	74.429
	147	1.543	80.5	67	85	124.176
	148	1.928	85	85	85	163.897
	149	3.085	79.25	61	85	244.496
	150	1.928	66.6	50	85	128.418
	151	1.543	77	58	85	118.777
	152	1.543	71.25	53	85	109.908
	153	1.928	79.6	58	85	153.485
	154	4.628	76.167	51	85	352.476
	155	0.386	51	51	51	19.668
	156	3.471	76.667	52	85	266.092
	157	1.543	67.5	59	82	104.123
	158	1.543	68	60	85	104.894
	159	0.386	69	69	69	26.609
	160	0.771	79.5	74	85	61.317
	161	0.771	80.5	76	85	62.088
	162	1.928	73.4	52	85	141.53
	163	0.386	62	62	62	23.91
	164	1.928	73.2	50	85	141.145
	165	1.157	64.333	52	72	74.429
	166	4.628	81.75	68	85	378.314
	167	1.157	68.667	52	85	79.442
	168	5.785	79.6	57	85	460.455
	169	3.085	78.375	50	85	241.797
	170	1.157	73.667	61	85	85.227
	171	3.085	74.25	58	85	229.071
	172	1.543	72.5	60	85	111.836
	173	0.386	62	62	62	23.91
	174	0.386	61	61	61	23.524
	175	4.628	82	53	85	379.471
	176	0.771	69.5	69	70	53.604
	177	0.771	64	60	68	49.362
	178	0.386	51	51	51	19.668
	179	1.543	76.25	50	85	117.621
	180	1.157	73.667	62	85	85.227
	181	0.386	76	76	76	29.309
	182	2.314	77.5	50	85	179.323
	183	2.699	75.429	50	85	203.618
	184	1.543	79.25	62	85	122.248
	185	1.157	84	82	85	97.182
	186	1.928	61.2	51	85	118.006
	187	5.013	82.538	53	85	413.793
	188	2.699	83.286	74	85	224.829
	189	0.386	52	52	52	20.053
	190	1.928	78.4	54	85	151.171
	191	1.543	72	50	85	111.065
	192	4.242	80.727	59	85	342.449
	193	3.471	81.889	62	85	284.217
	194	0.386	64	64	64	24.681
	195	1.543	78.75	60	85	121.477
	196	0.386	60	60	60	23.138
	197	0.386	51	51	51	19.668
	198	1.157	58	50	66	67.102
	199	1.928	85	85	85	163.897
	200	1.928	72.8	54	85	140.373
	201	1.928	84.4	82	85	162.741
	202	0.386	53	53	53	20.439
	203	2.699	80.429	66	85	217.116
	204	1.928	76.6	56	85	147.701
	205	2.314	80.833	65	85	187.036
	206	3.085	81.875	60	85	252.595
	207	1.157	71.333	55	85	82.527
	208	0.386	58	58	58	22.367
	209	1.543	75	64	85	115.692
	210	1.157	59.667	50	76	69.03
	211	2.314	79.833	55	85	184.722
	212	2.699	77.286	55	85	208.632
	213	1.157	76.333	66	85	88.312
	214	0.386	72	72	72	27.766
	215	0.771	69.5	54	85	53.604
	216	1.157	73	50	85	84.455
	217	0.386	70	70	70	26.995
	218	0.771	54.5	52	57	42.035
	219	3.471	74.222	52	85	257.608
	220	1.157	80.333	71	85	92.939
	221	0.386	53	53	53	20.439
	222	1.928	76.6	63	85	147.701
	223	0.771	85	85	85	65.559
	224	2.699	76.857	52	85	207.475
	225	2.314	77.833	68	85	180.094
	226	3.471	79.111	57	85	274.576
	227	2.699	80.143	55	85	216.345
	228	3.856	72.9	52	85	281.132
	229	1.543	64.25	53	73	99.11
	230	1.928	72.6	56	85	139.988
	231	1.543	77.5	59	85	119.549
	232	1.157	63.667	56	79	73.657
	233	1.543	82.75	76	85	127.647
	234	0.386	68	68	68	26.224
	235	2.314	82.667	71	85	191.278
	236	0.771	72	71	73	55.532
	237	1.928	82.2	71	85	158.498
	238	1.928	77.4	58	85	149.243
	239	0.386	50	50	50	19.282
	240	4.242	78.273	56	85	332.037
	241	4.242	77.909	50	85	330.494
	242	0.771	74.5	74	75	57.461
	243	1.157	62.667	50	85	72.501
	244	2.314	78	63	85	180.48
	245	0.386	68	68	68	26.224
	246	0.386	79	79	79	30.466
	247	0.771	85	85	85	65.559
	248	1.928	76	60	85	146.544
	249	1.543	76.5	58	85	118.006
	250	0.386	64	64	64	24.681
	251	3.471	79.333	55	85	275.348
	252	0.771	84.5	84	85	65.173
	253	1.157	75.667	57	85	87.541
	254	1.543	77.75	56	85	119.934
	255	0.771	68	56	80	52.447
	256	1.157	53.667	51	56	62.088
	257	1.543	84	81	85	129.575
	258	2.699	74.857	50	85	202.076
	259	3.856	80.7	52	85	311.212
	260	1.157	78.667	66	85	91.011
	261	0.386	69	69	69	26.609
	262	2.314	79.167	59	85	183.179
	263	0.386	61	61	61	23.524
	264	2.699	74.857	57	85	202.076
	265	3.085	72.625	51	85	224.057
	266	1.157	69.333	59	85	80.213
	267	0.386	52	52	52	20.053
	268	2.314	71.833	50	85	166.211
	269	0.386	54	54	54	20.825
	270	3.856	81	53	85	312.369
	271	0.771	84	83	85	64.788
	272	0.771	69.5	60	79	53.604
	273	1.928	79.8	59	85	153.871
	274	1.157	70.333	54	85	81.37
	275	0.771	74.5	67	82	57.461
	276	0.386	66	66	66	25.452
	277	1.928	81	65	85	156.185
	278	2.699	64.143	51	85	173.153
	279	4.628	81	50	85	374.843
	280	0.386	56	56	56	21.596
	281	1.157	70.333	63	75	81.37
	282	3.085	77.75	50	85	239.869
	283	0.386	55	55	55	21.21
	284	0.386	54	54	54	20.825
	285	1.157	78	69	85	90.24
	286	2.699	82.571	68	85	222.9
	287	1.157	85	85	85	98.338
	288	0.771	69	65	73	53.218
	289	1.157	79	72	85	91.397
	290	0.386	58	58	58	22.367
	291	0.771	83.5	82	85	64.402
	292	1.157	69	60	85	79.828
	293	1.157	61	50	78	70.572
	294	2.314	76.167	57	85	176.238
	295	2.699	73.429	52	85	198.219
	296	1.928	73.2	52	85	141.145
	297	2.314	73.5	58	85	170.068
	298	1.157	85	85	85	98.338
	299	0.386	72	72	72	27.766
	300	3.471	78.778	51	85	273.419
	301	0.386	71	71	71	27.381
	302	0.771	60.5	51	70	46.663
	303	2.699	76.714	53	85	207.089
	304	4.628	77.083	57	85	356.718
	305	0.771	65.5	53	78	50.519
	306	1.157	77	61	85	89.083
	307	2.314	82	67	85	189.735
	308	1.543	82.75	78	85	127.647
	309	1.543	78.25	59	85	120.706
	310	0.771	57	53	61	43.963
	311	0.771	70	57	83	53.99
	312	1.157	65.333	52	85	75.586
	313	1.543	59.5	51	78	91.783
	314	1.543	70.5	60	85	108.751
	315	1.543	78	59	85	120.32
	316	0.386	53	53	53	20.439
	317	0.386	59	59	59	22.753
	318	1.157	68	51	85	78.671
	319	2.699	76.143	55	85	205.547
	320	2.314	77.167	56	85	178.552
	321	0.771	65.5	62	69	50.519
	322	1.157	73	52	85	84.455
	323	2.699	78.714	58	85	212.488
	324	1.157	73.667	57	85	85.227
	325	3.856	81.2	64	85	313.14
	326	2.314	71	51	85	164.283
	327	1.543	73.25	56	85	112.993
	328	1.928	73.4	55	85	141.53
	329	0.386	66	66	66	25.452
	330	1.543	78.25	58	85	120.706
	331	1.543	83.75	80	85	129.19
	332	2.314	79.167	70	85	183.179
	333	1.543	80	65	85	123.405
	334	2.699	76.857	58	85	207.475
	335	3.085	73.375	50	85	226.371
	336	0.386	56	56	56	21.596
	337	0.386	58	58	58	22.367
	338	1.157	64	59	71	74.043
	339	5.785	81.467	58	85	471.253
	340	2.699	71.429	50	85	192.821
	341	0.386	57	57	57	21.982
	342	0.771	68	57	79	52.447
	343	3.856	80.7	58	85	311.212
	344	1.157	85	85	85	98.338
	345	0.771	72.5	60	85	55.918
	346	0.771	52.5	50	55	40.492
	347	4.242	74.091	58	85	314.297
	348	1.157	75.667	57	85	87.541
	349	1.928	72.6	55	85	139.988
	350	3.085	79	61	85	243.725
	351	1.928	80	60	85	154.256
	352	2.699	82.571	68	85	222.9
	353	3.471	78.111	53	85	271.106
	354	0.771	69	62	76	53.218
	355	0.771	77	69	85	59.389
	356	3.471	71	50	85	246.425
	357	1.157	66.333	56	79	76.743
	358	1.157	72	54	85	83.298
	359	4.242	69.455	55	85	294.63
	360	0.771	52	50	54	40.107
	361	4.242	77.909	63	85	330.494
	362	0.771	55	54	56	42.421
	363	2.314	70.167	52	85	162.355
	364	0.386	72	72	72	27.766
	365	0.386	50	50	50	19.282
	366	0.386	51	51	51	19.668
	367	0.771	61	55	67	47.048
	368	0.771	80.5	76	85	62.088
	369	1.928	81	74	85	156.185
	370	1.157	69.667	60	79	80.599
	371	1.543	77	53	85	118.777
	372	3.856	79.3	54	85	305.813
	373	2.314	81.833	66	85	189.35
	374	0.771	66	63	69	50.905
	375	0.771	72	59	85	55.532
	376	4.628	75.333	50	85	348.619
	377	1.157	78	64	85	90.24
	378	3.856	75.6	56	85	291.545
	379	0.386	70	70	70	26.995
	380	0.386	58	58	58	22.367
	381	1.928	78.4	53	85	151.171
	382	1.928	66.4	50	85	128.033
	383	2.314	74.667	56	85	172.767
	384	1.157	67.667	53	85	78.285
	385	1.157	75.333	60	85	87.155
	386	5.399	79.571	56	85	429.604
	387	2.699	73.857	53	85	199.376
	388	3.471	79.444	54	85	275.733
	389	0.771	55	55	55	42.421
	390	1.543	78.75	60	85	121.477
	391	0.386	70	70	70	26.995
	392	2.699	80.571	54	85	217.502
	393	3.471	80.889	63	85	280.747
	394	3.471	82	64	85	284.603
	395	3.471	73.333	51	85	254.523
	396	0.386	52	52	52	20.053
	397	4.628	81	60	85	374.843
	398	1.157	53.667	53	55	62.088
	399	1.928	80	64	85	154.256
	400	2.699	74	54	85	199.762
	401	0.386	71	71	71	27.381
	402	2.314	66	50	85	152.714
	403	0.386	55	55	55	21.21
	404	4.628	78.083	52	85	361.346
	405	3.085	77.75	51	85	239.869
	406	0.386	51	51	51	19.668
	407	2.314	81.333	63	85	188.193
	408	1.157	85	85	85	98.338
	409	3.085	76.375	58	85	235.627
	410	3.856	81	62	85	312.369
	411	3.085	72.875	52	85	224.829
	412	1.543	78.5	59	85	121.091
	413	7.327	76.684	50	85	561.879
	414	0.771	67.5	67	68	52.062
	415	0.386	57	57	57	21.982
	416	0.386	57	57	57	21.982
	417	1.157	81	73	85	93.711
	418	4.242	77.909	57	85	330.494
	419	0.771	58	54	62	44.734
	420	1.157	80.333	72	85	92.939
	421	1.543	74	50	85	114.15
	422	2.314	76.667	57	85	177.395
	423	0.771	51.5	51	52	39.721
	424	1.157	85	85	85	98.338
	425	2.314	73.5	55	85	170.068
	426	1.928	71.8	50	85	138.445
	427	1.543	70.25	57	85	108.365
	428	1.543	64	51	73	98.724
	429	2.314	73.833	60	85	170.839
	430	1.157	67.667	56	85	78.285
	431	1.157	59.333	52	74	68.644
	432	0.771	55.5	54	57	42.806
	433	1.157	58	55	60	67.102
	434	1.928	77.4	60	85	149.243
	435	3.471	72.111	51	85	250.281
	436	2.314	81.667	65	85	188.964
	437	0.386	83	83	83	32.008
	438	3.856	78.1	59	85	301.186
	439	1.543	63.5	50	85	97.953
	440	2.314	85	85	85	196.677
	441	1.543	71.25	59	85	109.908
	442	0.386	52	52	52	20.053
	443	0.771	53.5	50	57	41.264
	444	0.386	70	70	70	26.995
	445	1.928	66.2	56	85	127.647
	446	0.386	61	61	61	23.524
	447	0.386	61	61	61	23.524
	448	2.314	65.5	51	85	151.557
	449	1.157	85	85	85	98.338
	450	0.386	54	54	54	20.825
	451	3.471	82	59	85	284.603
	452	0.771	68.5	67	70	52.833
	453	1.928	74.4	56	85	143.458
	454	1.928	77.6	65	85	149.629
	455	0.386	64	64	64	24.681
	456	1.157	68.667	63	80	79.442
	457	3.085	72.25	53	85	222.9
	458	1.928	77.6	55	85	149.629
	459	1.157	69	51	85	79.828
	460	2.699	75	58	85	202.462
	461	1.157	73.333	68	79	84.841
	462	0.771	81.5	78	85	62.859
	463	1.543	79.5	63	85	122.634
	464	0.386	84	84	84	32.394
	465	1.157	73.333	59	85	84.841
	466	0.386	60	60	60	23.138
	467	0.386	78	78	78	30.08
	468	1.543	85	85	85	131.118
	469	0.386	51	51	51	19.668
	470	0.386	51	51	51	19.668
	471	0.386	67	67	67	25.838
	472	2.314	81.833	69	85	189.35
	473	2.314	82	67	85	189.735
	474	1.157	68	57	78	78.671
	475	0.386	56	56	56	21.596
	476	0.771	60	59	61	46.277
	477	2.314	71.167	55	85	164.669
	478	1.157	71	52	85	82.142
	479	3.085	76.5	53	85	236.012
	480	1.157	74.333	59	85	85.998
	481	1.157	74.667	68	85	86.384
	482	2.314	73.333	52	85	169.682
	483	3.085	81.375	57	85	251.052
	484	3.085	75.375	51	85	232.542
	485	0.771	53.5	53	54	41.264
	486	1.157	64.667	51	85	74.814
	487	2.699	70.429	57	85	190.121
	488	0.771	58.5	54	63	45.12
	489	1.928	80.4	62	85	155.028
	490	1.543	80.25	66	85	123.791
	491	0.386	52	52	52	20.053
	492	3.085	76.5	57	85	236.012
	493	1.928	73	51	85	140.759
	494	1.157	85	85	85	98.338
	495	1.157	73.333	50	85	84.841
	496	0.771	76.5	70	83	59.003
	497	1.543	76.5	51	85	118.006
	498	2.314	84.333	81	85	195.134
	499	0.771	52.5	52	53	40.492
	500	2.314	84.833	84	85	196.291
	501	2.699	68.857	51	85	185.879
	502	3.085	78	51	85	240.64
	503	1.928	73.2	53	85	141.145
	504	0.386	66	66	66	25.452
	505	3.856	75.1	52	85	289.616
	506	0.386	55	55	55	21.21
	507	0.386	51	51	51	19.668
	508	1.157	66.667	52	85	77.128
	509	1.543	71.5	64	85	110.293
	510	0.771	56.5	52	61	43.577
	511	1.928	83	79	85	160.041
	512	1.157	70.333	62	85	81.37
	513	1.157	74.333	56	84	85.998
	514	0.771	85	85	85	65.559
	515	1.928	69.6	51	85	134.203
	516	0.386	64	64	64	24.681
	517	1.157	70.667	59	85	81.756
	518	0.386	60	60	60	23.138
	519	0.771	63	60	66	48.591
	520	0.386	56	56	56	21.596
	521	2.314	64.5	52	79	149.243
	522	1.157	85	85	85	98.338
	523	1.543	78.5	65	85	121.091
	524	0.771	64	59	69	49.362
	525	0.771	78.5	72	85	60.546
	526	0.386	51	51	51	19.668
	527	0.386	58	58	58	22.367
	528	1.157	68.667	51	83	79.442
	529	0.386	53	53	53	20.439
	530	0.771	58.5	57	60	45.12
	531	0.386	71	71	71	27.381
	532	1.157	67.667	63	75	78.285
	533	0.386	75	75	75	28.923
	534	0.386	54	54	54	20.825
	535	2.314	75	62	85	173.538
	536	0.386	73	73	73	28.152
	537	1.157	64.667	53	75	74.814
	538	3.085	74.75	56	85	230.613
	539	1.543	68.5	57	85	105.666
						68941.8

## Sheet: fig11
stage10-5								stage11-12-4
	Area	Mean	Min	Max
1	2448.05	34.225	10	85	83785.1	0.256179		1	55802.6	13.367	10	85	745886	0.0648668
								1	3.085	77.5	62	85	239.097
1	9.641	72.48	52	85	698.781			2	0.771	59	51	67	45.506
2	3.856	77.4	53	85	298.486			3	1.543	70.5	52	85	108.751
3	1.543	55.25	50	59	85.227			4	2.314	79.5	52	85	183.951
4	7.327	64.421	50	85	472.025			5	0.771	53.5	53	54	41.264
5	6.942	74.722	53	85	518.687			6	2.699	83.571	78	85	225.6
6	0.771	51.5	51	52	39.721			7	0.386	50	50	50	19.282
7	3.085	78.875	55	85	243.339			8	0.386	67	67	67	25.838
8	1.543	64.75	52	85	99.881			9	0.771	66	62	70	50.905
9	8.87	78	52	85	691.84			10	1.157	70.667	58	85	81.756
10	4.628	76.167	59	85	352.476			11	0.771	61	54	68	47.048
11	2.699	67.714	55	85	182.794			12	1.543	78	57	85	120.32
12	4.242	74.364	50	85	315.454			13	1.543	77	53	85	118.777
13	1.928	63.8	51	85	123.019			14	0.386	64	64	64	24.681
14	2.699	77.857	53	85	210.174			15	0.771	61.5	60	63	47.434
15	5.013	76.769	53	85	384.87			16	2.314	75.167	53	85	173.924
16	2.699	80	53	85	215.959			17	0.386	73	73	73	28.152
17	13.497	71.371	50	85	963.331			18	1.543	79.25	62	85	122.248
18	5.399	75.286	50	85	406.466			19	0.771	75	65	85	57.846
19	2.314	75.333	52	85	174.31			20	3.085	85	85	85	262.236
20	2.699	65.429	51	85	176.624			21	2.699	76.286	55	85	205.932
21	4.242	65.727	51	85	278.818			22	2.314	80.333	74	85	185.879
22	6.17	71	50	85	438.088			23	3.471	83.889	75	85	291.159
23	0.386	54	54	54	20.825			24	1.157	79	68	85	91.397
24	1.928	75.4	66	85	145.387			25	2.699	81.714	63	85	220.587
25	6.556	73.647	53	85	482.823			26	0.771	63.5	54	73	48.976
26	1.928	64.4	53	85	124.176			27	0.386	76	76	76	29.309
27	7.327	73.632	52	85	539.512			28	0.771	68	51	85	52.447
28	0.386	54	54	54	20.825			29	1.157	63.333	50	78	73.272
29	5.399	70.143	52	85	378.699			30	0.771	77	71	83	59.389
30	1.543	70	55	85	107.979			31	0.771	68	51	85	52.447
31	7.713	80.5	54	85	620.882			32	1.543	77.25	54	85	119.163
32	0.386	62	62	62	23.91			33	0.386	61	61	61	23.524
33	1.157	54.333	51	58	62.859			34	0.386	52	52	52	20.053
34	1.928	65.4	62	72	126.105			35	2.314	84	79	85	194.363
35	4.628	76.833	50	85	355.561			36	1.157	67.333	54	78	77.899
36	3.085	82.625	67	85	254.909			37	1.928	78	53	85	150.4
37	0.386	57	57	57	21.982			38	0.386	53	53	53	20.439
38	1.543	57	54	60	87.926			39	0.771	64.5	55	74	49.748
39	1.157	63.333	58	67	73.272			40	1.157	73.333	50	85	84.841
40	1.928	61.4	50	85	118.392			41	0.771	72.5	60	85	55.918
41	3.471	70.778	56	85	245.653			42	1.928	69.2	51	85	133.432
42	1.928	55.8	52	66	107.594			43	0.386	62	62	62	23.91
43	1.928	50.4	50	51	97.182			44	3.085	69.75	50	85	215.188
44	1.928	55.6	50	66	107.208			45	1.157	73.333	66	85	84.841
45	1.157	74	67	85	85.612			46	0.386	51	51	51	19.668
46	1.543	53.5	52	56	82.527			47	3.471	75.556	50	85	262.236
47	8.098	73.286	50	85	593.501			48	3.085	85	85	85	262.236
48	2.314	69.5	52	85	160.812			49	1.543	76.5	51	85	118.006
49	0.771	53.5	52	55	41.264			50	0.386	58	58	58	22.367
50	1.928	50.8	50	53	97.953			51	1.543	69.75	53	85	107.594
51	8.098	68.048	51	85	551.081			52	1.543	83.25	78	85	128.418
52	3.856	78.4	51	85	302.343			53	0.386	55	55	55	21.21
53	7.713	67.8	52	85	522.929			54	1.543	79.75	64	85	123.019
54	5.785	76.4	53	85	441.945			55	3.085	69.875	52	85	215.573
55	0.771	51.5	50	53	39.721			56	0.386	52	52	52	20.053
56	1.157	77.333	62	85	89.469			57	0.771	56	51	61	43.192
57	0.386	52	52	52	20.053			58	0.386	65	65	65	25.067
58	3.085	74.75	55	85	230.613			59	2.314	76.333	53	85	176.624
59	1.157	55	53	58	63.631			60	6.17	80.312	55	85	495.549
60	12.341	76.188	52	85	940.193			61	0.386	57	57	57	21.982
61	6.556	67	52	85	439.245			62	1.928	75	51	85	144.615
62	10.027	74.5	50	85	746.987			63	1.543	75	65	85	115.692
63	0.386	52	52	52	20.053			64	3.471	79	60	85	274.191
64	4.628	78.667	60	85	364.045			65	0.386	61	61	61	23.524
65	21.596	69.625	50	85	1503.61			66	2.314	72.167	54	85	166.983
66	0.771	56.5	55	58	43.577			67	5.399	77.5	55	85	418.42
67	3.471	80.556	58	85	279.59			68	0.386	85	85	85	32.779
68	7.713	70.7	50	85	545.296			69	1.543	80.5	67	85	124.176
69	0.386	51	51	51	19.668			70	1.543	80	74	85	123.405
70	0.386	54	54	54	20.825			71	2.314	77.167	57	85	178.552
71	0.386	51	51	51	19.668			72	2.314	75	54	85	173.538
72	0.771	56.5	50	63	43.577			73	0.386	52	52	52	20.053
73	3.085	73.875	57	85	227.914			74	1.543	78.75	60	85	121.477
74	5.785	77.2	50	85	446.572			75	0.386	52	52	52	20.053
75	0.386	54	54	54	20.825			76	3.471	82.333	71	85	285.76
76	3.085	59.625	50	67	183.951			77	1.543	68	54	85	104.894
77	1.157	70	55	85	80.985			78	2.314	75	61	85	173.538
78	4.628	79.75	60	85	369.058			79	1.157	85	85	85	98.338
79	3.856	77.9	61	85	300.414			80	2.314	77.667	62	85	179.709
80	0.386	79	79	79	30.466			81	2.314	76.667	57	85	177.395
					21464			82	0.386	50	50	50	19.282
								83	0.771	74	63	85	57.075
								84	1.157	76.667	69	85	88.697
								85	0.386	60	60	60	23.138
								86	1.157	66.333	55	85	76.743
								87	1.928	77	56	85	148.472
								88	0.386	62	62	62	23.91
								89	0.386	82	82	82	31.623
								90	1.157	77.333	63	85	89.469
								91	2.699	85	85	85	229.456
								92	0.771	50	50	50	38.564
								93	0.771	59.5	50	69	45.891
								94	0.771	64.5	50	79	49.748
								95	2.699	81.286	67	85	219.43
								96	0.386	55	55	55	21.21
								97	0.386	67	67	67	25.838
								98	1.543	71.5	57	85	110.293
								99	1.928	65.2	52	85	125.719
								100	0.386	54	54	54	20.825
								101	0.771	67.5	50	85	52.062
								102	1.157	64.667	52	78	74.814
								103	0.386	54	54	54	20.825
								104	4.628	74.917	54	85	346.691
								105	0.386	50	50	50	19.282
								106	0.771	58	53	63	44.734
								107	0.386	51	51	51	19.668
								108	0.386	76	76	76	29.309
								109	4.628	79.083	51	85	365.973
								110	1.928	65	53	83	125.333
								111	1.928	73.4	53	85	141.53
								112	1.543	73.5	55	85	113.378
								113	0.771	76	67	85	58.617
								114	0.771	85	85	85	65.559
								115	1.543	64.5	54	85	99.495
								116	1.157	56	50	59	64.788
								117	1.543	63.5	53	85	97.953
								118	3.085	70.25	52	85	216.73
								119	3.471	79.222	51	85	274.962
								120	2.314	76.167	56	85	176.238
								121	2.314	78.5	52	85	181.637
								122	0.386	64	64	64	24.681
								123	3.085	74.625	53	85	230.228
								124	3.471	77.222	56	85	268.02
								125	2.314	71	57	85	164.283
								126	0.386	70	70	70	26.995
								127	0.386	70	70	70	26.995
								128	1.543	76.5	51	85	118.006
								129	0.386	81	81	81	31.237
								130	0.386	53	53	53	20.439
								131	5.399	79	52	85	426.519
								132	0.771	64.5	60	69	49.748
								133	1.928	76.4	53	85	147.315
								134	0.386	50	50	50	19.282
								135	1.157	55.333	50	63	64.016
								136	0.386	54	54	54	20.825
								137	1.157	60.667	56	67	70.187
								138	0.386	58	58	58	22.367
								139	0.771	54	50	58	41.649
								140	5.785	77.267	60	85	446.958
								141	0.386	50	50	50	19.282
								142	1.543	80.5	72	85	124.176
								143	1.928	64.2	50	85	123.791
								144	1.157	67	57	85	77.514
								145	2.314	76.667	60	85	177.395
								146	0.386	57	57	57	21.982
								147	1.928	72.2	50	85	139.216
								148	1.928	85	85	85	163.897
								149	0.771	56.5	55	58	43.577
								150	0.386	85	85	85	32.779
								151	1.928	69.2	53	85	133.432
								152	1.928	68.6	51	85	132.275
								153	1.543	59.25	52	70	91.397
								154	1.543	79.25	68	85	122.248
								155	1.157	80.667	75	85	93.325
								156	1.928	76	61	85	146.544
								157	0.386	50	50	50	19.282
								158	0.386	51	51	51	19.668
								159	1.543	61.5	51	85	94.868
								160	0.771	76	67	85	58.617
								161	0.386	65	65	65	25.067
								162	1.157	66.333	56	85	76.743
								163	1.157	77.333	62	85	89.469
								164	0.386	65	65	65	25.067
								165	0.386	51	51	51	19.668
								166	1.543	78.5	61	85	121.091
								167	0.771	74	63	85	57.075
								168	3.471	79.222	62	85	274.962
								169	0.771	78	78	78	60.16
								170	0.386	52	52	52	20.053
								171	1.928	66	51	85	127.262
								172	1.543	79.5	75	85	122.634
								173	1.157	75.667	68	85	87.541
								174	3.471	83.778	76	85	290.773
								175	0.386	85	85	85	32.779
								176	1.157	73	57	85	84.455
								177	2.314	77.667	59	85	179.709
								178	1.157	77.667	71	85	89.854
								179	1.157	85	85	85	98.338
								180	2.699	68.571	54	85	185.108
								181	1.543	73	52	85	112.607
								182	0.771	82	79	85	63.245
								183	1.157	75.667	67	84	87.541
								184	0.771	74.5	64	85	57.461
								185	0.386	54	54	54	20.825
								186	3.471	79.778	56	85	276.89
								187	2.314	65.5	50	85	151.557
								188	1.157	63.333	59	71	73.272
								189	1.157	62.333	52	80	72.115
								190	0.386	52	52	52	20.053
								191	3.471	75.222	52	85	261.079
								192	2.699	80.857	56	85	218.273
								193	0.771	51	50	52	39.335
								194	2.314	76.667	58	85	177.395
								195	3.085	84.375	82	85	260.308
								196	3.085	71.375	53	85	220.201
								197	1.928	70.4	55	81	135.746
								198	1.928	66.6	52	85	128.418
								199	0.771	68	57	79	52.447
								200	2.314	70.667	59	85	163.512
								201	0.386	50	50	50	19.282
								202	3.471	74.556	52	85	258.765
								203	1.157	65.333	52	81	75.586
								204	0.771	67.5	50	85	52.062
								205	1.157	78.667	66	85	91.011
								206	0.386	54	54	54	20.825
								207	0.386	58	58	58	22.367
								208	1.928	75	52	85	144.615
								209	0.386	51	51	51	19.668
								210	0.386	61	61	61	23.524
								211	2.314	79.5	65	85	183.951
								212	1.157	71.667	57	85	82.913
								213	3.085	73.5	54	85	226.757
								214	0.771	85	85	85	65.559
								215	1.928	82.8	74	85	159.655
								216	5.013	83.769	69	85	419.963
								217	2.699	82.571	75	85	222.9
								218	0.771	58.5	51	66	45.12
								219	0.386	53	53	53	20.439
								220	0.386	53	53	53	20.439
								221	1.157	80	70	85	92.554
								222	0.386	58	58	58	22.367
								223	1.543	68.5	52	85	105.666
								224	0.386	59	59	59	22.753
								225	1.543	78.25	60	85	120.706
								226	1.543	76	57	85	117.235
								227	0.386	59	59	59	22.753
								228	2.314	73.833	54	85	170.839
								229	4.628	74.75	56	85	345.92
								230	0.386	58	58	58	22.367
								231	4.628	64.417	46	85	298.1
								232	1.543	79.5	63	85	122.634
								233	2.314	70	54	85	161.969
								234	3.471	77.667	60	85	269.563
								235	1.928	77	53	85	148.472
								236	3.085	75.25	50	85	232.156
								237	0.386	58	58	58	22.367
								238	1.157	71.667	64	78	82.913
								239	0.386	58	58	58	22.367
								240	0.771	58	50	66	44.734
								241	1.157	74.333	69	85	85.998
								242	1.928	72	52	85	138.831
								243	1.928	66.8	54	85	128.804
								244	2.699	80.429	61	85	217.116
								245	3.471	73.778	55	85	256.066
								246	0.771	52.5	52	53	40.492
								247	1.543	76.75	52	85	118.392
								248	0.771	71	57	85	54.761
								249	1.543	72.25	53	85	111.45
								250	0.386	53	53	53	20.439
								251	0.771	56	53	59	43.192
								252	0.771	79	77	81	60.931
								253	0.771	64	57	71	49.362
								254	0.771	76	67	85	58.617
								255	0.771	67	53	81	51.676
								256	1.157	74.333	53	85	85.998
								257	0.771	53	51	55	40.878
								258	1.543	85	85	85	131.118
								259	0.771	51.5	51	52	39.721
								260	0.771	62	54	70	47.819
								261	2.314	70.5	55	85	163.126
								262	1.157	59	52	72	68.258
								263	0.386	85	85	85	32.779
								264	0.386	61	61	61	23.524
								265	3.085	81	55	85	249.895
								266	0.386	52	52	52	20.053
								267	0.386	52	52	52	20.053
								268	0.771	75	65	85	57.846
								269	1.157	77.333	71	85	89.469
								270	0.386	53	53	53	20.439
								271	0.386	63	63	63	24.295
								272	0.771	64.5	50	79	49.748
								273	1.157	65.333	54	85	75.586
								274	0.386	60	60	60	23.138
								275	1.157	73.667	51	85	85.227
								276	2.699	76.143	61	85	205.547
								277	0.386	69	69	69	26.609
								278	0.771	73	61	85	56.304
								279	1.157	81	73	85	93.711
								280	3.856	83.5	75	85	322.01
								281	2.699	68	53	85	183.565
								282	1.543	79.25	67	85	122.248
								283	1.543	62	52	85	95.639
								284	1.543	85	85	85	131.118
								285	3.856	77.1	50	85	297.329
								286	0.386	52	52	52	20.053
								287	1.543	76.25	62	85	117.621
								288	5.013	80.692	56	85	404.537
								289	1.157	62.333	50	82	72.115
								290	1.157	72.667	55	85	84.07
								291	3.856	74.2	45	85	286.146
								292	0.386	57	57	57	21.982
								293	1.157	67	53	75	77.514
								294	1.928	79.6	58	85	153.485
								295	0.386	69	69	69	26.609
								296	0.771	60.5	53	68	46.663
								297	0.771	70.5	56	85	54.375
								298	1.157	68.333	56	85	79.056
								299	1.928	68	51	85	131.118
								300	1.543	76.25	50	85	117.621
								301	3.085	68.875	50	85	212.488
								302	1.157	63.333	52	73	73.272
								303	2.314	83	73	85	192.049
								304	0.386	64	64	64	24.681
								305	1.157	61	51	76	70.572
								306	3.085	73	54	85	225.214
								307	3.085	78.75	59	85	242.954
								308	0.771	55	51	59	42.421
								309	0.386	54	54	54	20.825
								310	3.085	78	54	85	240.64
								311	0.386	66	66	66	25.452
								312	2.314	80.167	60	85	185.493
								313	1.157	85	85	85	98.338
								314	3.471	77.111	57	85	267.635
								315	2.699	78.714	56	85	212.488
								316	2.314	80.667	59	85	186.65
								317	1.928	76.6	50	85	147.701
								318	1.928	68.2	50	85	131.504
								319	2.699	78.286	50	85	211.331
								320	0.771	72.5	60	85	55.918
								321	2.314	66.167	51	85	153.099
								322	0.386	60	60	60	23.138
								323	2.314	75.167	65	85	173.924
								324	0.386	72	72	72	27.766
								325	2.699	81.286	70	85	219.43
								326	0.771	69	53	85	53.218
								327	0.386	85	85	85	32.779
								328	1.543	69.5	60	74	107.208
								329	5.399	75.071	51	85	405.309
								330	1.157	65	52	74	75.2
								331	1.157	76.667	69	85	88.697
								332	1.157	61.667	54	67	71.344
								333	1.928	80.4	67	85	155.028
								334	1.543	68.75	59	85	106.051
								335	1.157	83.333	80	85	96.41
								336	0.386	75	75	75	28.923
								337	1.157	69	57	79	79.828
								338	1.157	71	50	85	82.142
								339	1.543	66	51	85	101.809
								340	1.157	66.333	50	85	76.743
								341	4.242	79.909	70	85	338.978
								342	1.543	80.75	68	85	124.562
								343	1.543	81	69	85	124.948
								344	4.242	78.636	53	85	333.579
								345	1.928	80.8	64	85	155.799
								346	3.085	65.75	52	85	202.847
								347	1.543	59.5	50	85	91.783
								348	0.386	54	54	54	20.825
								349	2.699	67	52	85	180.866
								350	2.699	76.143	52	85	205.547
								351	1.543	65.75	52	85	101.424
								352	0.771	65.5	52	79	50.519
								353	0.771	55.5	52	59	42.806
								354	0.386	53	53	53	20.439
								355	1.543	75.25	50	85	116.078
								356	1.928	77.8	54	85	150.014
								357	5.013	81	52	85	406.08
								358	2.314	68.667	51	85	158.884
								359	0.771	73	61	85	56.304
								360	1.157	55.667	51	62	64.402
								361	0.386	54	54	54	20.825
								362	3.085	82.625	77	85	254.909
								363	1.157	69.333	58	85	80.213
								364	0.386	57	57	57	21.982
								365	1.543	77.25	54	85	119.163
								366	1.157	67.667	62	75	78.285
								367	1.157	78	64	85	90.24
								368	0.771	75	65	85	57.846
								369	2.699	80	54	85	215.959
								370	1.157	72.333	62	85	83.684
								371	1.543	69	55	85	106.437
								372	0.386	59	59	59	22.753
								373	1.543	85	85	85	131.118
								374	2.314	70.5	50	85	163.126
								375	1.543	82.25	74	85	126.876
								376	0.771	68.5	52	85	52.833
								377	2.314	79.5	61	85	183.951
								378	0.386	50	50	50	19.282
								379	1.543	71.25	56	85	109.908
								380	0.386	62	62	62	23.91
								381	5.013	77	50	85	386.027
								382	3.085	78.375	52	85	241.797
								383	5.013	75	58	85	376
								384	1.928	84.2	81	85	162.355
								385	0.386	61	61	61	23.524
								386	0.771	57	57	57	43.963
								387	1.928	82.8	74	85	159.655
								388	0.386	74	74	74	28.537
								389	0.386	68	68	68	26.224
								390	1.543	60.25	50	85	92.939
								391	0.386	57	57	57	21.982
								392	1.157	53.667	52	55	62.088
								393	1.157	54	51	59	62.474
								394	0.386	56	56	56	21.596
								395	3.085	81.125	64	85	250.281
								396	0.771	60.5	57	64	46.663
								397	1.928	71.6	50	85	138.059
								398	1.543	76.5	51	85	118.006
								399	0.771	63	62	64	48.591
								400	0.386	62	62	62	23.91
								401	1.543	70.5	50	85	108.751
								402	0.386	60	60	60	23.138
								403	0.386	55	55	55	21.21
								404	0.771	75	68	82	57.846
								405	1.543	85	85	85	131.118
								406	1.157	64.667	55	80	74.814
								407	1.157	67.333	58	85	77.899
								408	2.699	71.143	54	85	192.049
								409	0.386	71	71	71	27.381
								410	1.157	60.333	52	72	69.801
								411	1.543	68.25	57	85	105.28
								412	1.928	78	64	85	150.4
								413	2.314	62.667	51	79	145.001
								414	1.928	62.6	50	85	120.706
								415	0.386	62	62	62	23.91
								416	3.856	78.8	54	85	303.885
								417	1.928	75.8	51	85	146.158
								418	1.543	77.75	69	85	119.934
								419	1.543	79	62	85	121.863
								420	1.157	79.667	77	85	92.168
								421	0.771	79	73	85	60.931
								422	0.771	54.5	54	55	42.035
								423	0.771	68.5	53	84	52.833
								424	1.157	79.333	72	84	91.783
								425	0.771	60.5	59	62	46.663
								426	2.314	57.333	52	63	132.661
								427	0.386	50	50	50	19.282
								428	0.771	67.5	50	85	52.062
								429	0.386	65	65	65	25.067
								430	1.543	67.25	53	85	103.737
								431	0.386	63	63	63	24.295
								432	1.543	74	59	85	114.15
								433	1.157	62.333	62	63	72.115
								434	0.771	62	51	73	47.819
								435	1.157	56.333	50	64	65.173
								436	0.771	70	55	85	53.99
													48383.3

[truncated: 3 more sheets: fg14, stage13-14, clean data]
