# Supplementary material for: An insulin receptor activity surge in follicle cells drives vitellogenesis by upregulating CrebA
Source: EMBO Rep. 2026 Jan 3;27(3):748–73. doi: 10.1038/s44319-025-00672-6 (PMC12894986; doi:10.1038/s44319-025-00672-6)
Supplement: Supplementary file 3 — Source data Fig. 1 [file 44319_2025_672_MOESM3_ESM.zip › Figure1/D/SPARK- clean data.csv]

	tj>+					average		tj>InRDN								average
stages1-6	0	0	0	0		0		0	0	0	0					0
stages7	0	0	0	0		0		0	0	0	0					0
stages8	0.023996	0.068902	0.220092	0.1271875	0.114	0.1108355		0	0.022846	0	0					0.0057115
stages9	0.311144	0.348763	0.2336648	0.358270602	0.218720205	0.294112521		0.100154	0.042835	0.103977	0.041775	0.103291	0.058034	0.198303	0.025417	0.08422325
stages10	0.182933	0.172302	0.196516	0.1563864		0.17703435		0.149724	0.079203	0.031894	0.037574	0.052909	0.077465	0.079436		0.072600714
stages11-12	0.020197	0.0498	0.052999	0.0648668	0.013981	0.04036876		0.039672	0	0.072137						0.037269667
stages13-14	0.018632411	0.025188552	0.011306343			0.018375769		0	0	0	0					0
