# Supplementary material for: An insulin receptor activity surge in follicle cells drives vitellogenesis by upregulating CrebA
Source: EMBO Rep. 2026 Jan 3;27(3):748–73. doi: 10.1038/s44319-025-00672-6 (PMC12894986; doi:10.1038/s44319-025-00672-6)
Supplement: Supplementary file 3 — Source data Fig. 1 [file 44319_2025_672_MOESM3_ESM.zip › Figure1/E/egg chambers.xlsx]

## Sheet: ND
	Fig1	Fig2				%
stage1-7	19	17		36		0.507042
stage8	5	6		11		0.15493
stage9	3	6		9		0.126761
stage10	6	3		9		0.126761
stage11-12	0	0		0		0
stage13-14	3	3		6		0.084507
				71
	Fig1	Fig2				%
stage1-7	19	19		38		0.655172
stage8	1	1		2		0.0344828
stage9	4	5		9		0.155172
stage10	0	4		4		0.0689655
stage11-12	0	1		1		0.0172414
stage13-14	3	1		4		0.0689655
				58
	Fig1	Fig2				%
stage1-7	15	17		32		0.484848
stage8	5	5		10		0.151515
stage9	4	5		9		0.136364
stage10	3	5		8		0.121212
stage11-12	0	1		1		0.0151515
stage13-14	4	2		6		0.0909091
				66

## Sheet: HSD
	Fig1	Fig2				%
stage1-7	18	19		37		0.596774
stage8	10	6		16		0.258065
stage9	2	4		6		0.0967742
stage10	0	0		0		0
stage11-12	0	0		0		0
stage13-14	2	1		3		0.0483871
				62
	Fig1	Fig2				%
stage1-7	18	17		35		0.603448
stage8	9	4		13		0.224138
stage9	2	5		7		0.12069
stage10	0	0		0		0
stage11-12	0	0		0		0
stage13-14	1	2		3		0.0517241
				58
	Fig1					%
stage1-7	37			37		0.606557
stage8	19			19		0.311475
stage9	3			3		0.0491803
stage10	1			1		0.0163934
stage11-12	0			0		0
stage13-14	1			1		0.0163934
				61
	Fig1					%
stage1-7	36			36		0.679245
stage8	13			13		0.245283
stage9	3			3		0.0566038
stage10	1			1		0.0188679
stage11-12	0			0		0
stage13-14	0			0		0
				53

## Sheet: clean data
	ND-1	ND-2	ND-3	HSD-1	HSD-2	HSD-3	HSD-4
Stage1-7	0.507042	0.655172	0.484848	0.596774	0.603448	0.606557	0.679245
Stage8	0.15493	0.0344828	0.151515	0.258065	0.224138	0.311475	0.245283
Stage9	0.126761	0.155172	0.136364	0.0967742	0.12069	0.0491803	0.0566038
Stage10	0.126761	0.0689655	0.121212	0	0	0.0163934	0.0188679
Stage11-12	0	0.0172414	0.0151515	0	0	0	0
Stage13-14	0.084507	0.0689655	0.0909091	0.0483871	0.0517241	0.0163934	0
