# Supplementary material for: An insulin receptor activity surge in follicle cells drives vitellogenesis by upregulating CrebA
Source: EMBO Rep. 2026 Jan 3;27(3):748–73. doi: 10.1038/s44319-025-00672-6 (PMC12894986; doi:10.1038/s44319-025-00672-6)
Supplement: Supplementary file 3 — Source data Fig. 1 [file 44319_2025_672_MOESM3_ESM.zip › Figure1/G/ND-HSD- MBFCspark.xlsx]

## Sheet: clean data
			stage<7	stage7	stage8	stage9	stage10	stage11-12	stage13-14			stage<7	stage7	stage8	stage9	stage10	stage11-12	stage13-14
		ND	0	0	0.183456	0.286098	0.140967	0.114081	0		HSD	0	0	0.0491039	0.166236	0.118866	0.099355	0.0223348
			0	0	0.074889	0.448458	0.185181	0.0316967	0.0554647			0	0	0.0618505	0.169973	0.0609694	0.056558	0
			0	0	0.0610886	0.195799	0.188968	0.0317605	0.0183076			0	0	0.0470391	0.247997	0.150078	0.056558	0.0116709
			0	0	0.0803652	0.450055	0.26993	0.0480845	0.0152936			0	0	0.0190998	0.102597	0.115386	0.0857434	0
			0	0	0.188795	0.195831		0.0952297				0	0	0.0310881	0.129608		0.0953649
			0	0	0.204694	0.353755						0	0	0.0564747
						0.215423
		average	0	0	0.132215	0.306488	0.196262	0.0641705	0.0222665			0	0	0.0441094	0.163282	0.111325	0.0787158	0.00850143

## Sheet: HSD-stage8
stage8-1
	Area	Mean	Min	Max
1	862.679	4.215	3	41	3636.21	0.0491039		1	376.386	6.311	4	85	2375.55	0.0618505		1	2045.44	5.251	3	52	10739.7	0.0470391		1	435.003	4.177	3	21	1817.14	0.0190998			1	1764.69	4.724	3	85	8336.02	0.0310881		1	2008.42	5.222	3	57	10488.7	0.0564747
1	0.386	41	41	41	15.811			1	0.771	40	30	50	30.851			1	0.386	20	20	20	7.713			1	0.386	16	16	16	6.17				1	0.386	28	28	28	10.798			1	0.386	23	23	23	8.87
2	0.386	20	20	20	7.713			2	1.157	28	22	33	32.394			2	0.386	23	23	23	8.87			2	0.771	17	16	18	13.112				2	0.386	28	28	28	10.798			2	0.386	26	26	26	10.027
3	0.386	30	30	30	11.569			3	0.386	26	26	26	10.027			3	0.771	26.5	22	31	20.439			3	0.386	21	21	21	8.098				3	0.386	26	26	26	10.027			3	0.386	23	23	23	8.87
4	1.157	28.667	25	35	33.165			4	0.386	22	22	22	8.484			4	0.386	21	21	21	8.098			4	0.386	19	19	19	7.327				4	0.386	40	40	40	15.426			4	1.157	33.333	25	45	38.564
5	0.386	22	22	22	8.484			5	0.386	52	52	52	20.053			5	0.386	21	21	21	8.098								34.707				5	0.771	32	29	35	24.681			5	0.771	34.5	32	37	26.609
6	0.386	20	20	20	7.713			6	0.386	31	31	31	11.955			6	0.386	21	21	21	8.098												6	0.386	25	25	25	9.641			6	0.771	23	22	24	17.739
7	0.386	21	21	21	8.098			7	0.386	42	42	42	16.197			7	0.386	24	24	24	9.255												7	0.386	27	27	27	10.412			7	1.928	29.6	20	57	57.075
8	0.386	20	20	20	7.713			8	0.771	22	21	23	16.968			8	0.386	30	30	30	11.569												8	1.157	49.333	27	85	57.075			8	1.543	32.25	20	54	49.748
9	0.386	29	29	29	11.184								146.929			9	0.771	24	21	27	18.511												9	0.771	63.5	44	83	48.976			9	0.386	22	22	22	8.484
10	1.157	21.667	20	24	25.067											10	0.386	21	21	21	8.098												10	0.771	34	33	35	26.224			10	2.314	24.333	20	34	56.304
11	0.386	24	24	24	9.255											11	0.771	23	23	23	17.739												11	0.386	28	28	28	10.798			11	1.157	25.667	22	32	29.694
12	0.386	31	31	31	11.955											12	0.386	28	28	28	10.798												12	0.771	31.5	30	33	24.295			12	1.157	31	21	49	35.865
13	0.386	29	29	29	11.184											13	0.386	22	22	22	8.484																	259.151			13	0.386	25	25	25	9.641
14	0.386	25	25	25	9.641											14	1.157	27.333	25	29	31.623																				14	0.771	26.5	20	33	20.439
					178.552											15	0.771	28	22	34	21.596																				15	0.386	27	27	27	10.412
																16	0.386	22	22	22	8.484																				16	0.386	41	41	41	15.811
																17	0.386	21	21	21	8.098																				17	0.386	26	26	26	10.027
																18	0.771	39.5	35	44	30.466																				18	1.543	25.5	20	30	39.335
																19	0.386	20	20	20	7.713																				19	1.157	23	20	25	26.609
																20	0.386	21	21	21	8.098																				20	0.386	21	21	21	8.098
																21	0.386	21	21	21	8.098																				21	0.386	22	22	22	8.484
																22	0.386	22	22	22	8.484																				22	0.386	28	28	28	10.798
																23	0.771	47.5	46	49	36.636																				23	0.386	21	21	21	8.098
																24	0.386	21	21	21	8.098																				24	0.386	26	26	26	10.027
																25	0.386	23	23	23	8.87																				25	0.771	23	22	24	17.739
																26	0.771	35.5	23	48	27.381																				26	0.386	20	20	20	7.713
																27	0.386	37	37	37	14.269																				27	1.543	26.75	20	41	41.264
																28	1.157	22.333	22	23	25.838																									592.344
																29	1.157	31.667	20	52	36.636
																30	0.386	26	26	26	10.027
																31	0.386	21	21	21	8.098
																32	0.386	21	21	21	8.098
																33	0.386	27	27	27	10.412
																34	0.771	42	41	43	32.394
																					505.187

## Sheet: HSD-stage9
	stage9-1
		Area	Mean	Min	Max
	1	651.348	6.877	4	59	4479.61	0.166236		1	927.852	7.458	4	80	6919.94	0.169973		1	1569.56	8.617	3	85	13525.6	0.247997		1	696.468	5.435	3	60	3785.07	0.102597			1	533.342	5.473	3	74	2918.92	0.129608
	1	0.771	23	20	26	17.739			1	0.386	24	24	24	9.255			1	2.314	49	24	85	113.378			1	0.771	41.5	31	52	32.008				1	0.771	26.5	24	29	20.439
	2	0.386	22	22	22	8.484			2	0.771	40.5	37	44	31.237			2	11.184	44.414	20	85	496.706			2	0.386	35	35	35	13.497				2	0.386	33	33	33	12.726
	3	0.771	36	33	39	27.766			3	1.157	22.333	20	26	25.838			3	1.928	43.4	22	61	83.684			3	1.157	32.667	21	46	37.793				3	1.157	38	22	52	43.963
	4	0.386	25	25	25	9.641			4	0.386	22	22	22	8.484			4	0.771	25	23	27	19.282			4	0.771	27.5	20	35	21.21				4	0.771	28	20	36	21.596
	5	1.157	31	25	41	35.865			5	0.386	20	20	20	7.713			5	5.785	48.133	21	85	278.433			5	0.386	21	21	21	8.098				5	0.386	20	20	20	7.713
	6	1.157	27	20	33	31.237			6	1.543	25.25	23	29	38.95			6	3.085	52.125	27	85	160.812			6	0.386	24	24	24	9.255				6	0.771	40.5	39	42	31.237
	7	0.386	22	22	22	8.484			7	0.386	41	41	41	15.811			7	1.543	56	20	85	86.384			7	0.771	20	19	21	15.426				7	1.928	38.6	22	74	74.429
	8	0.386	25	25	25	9.641			8	0.771	26.5	26	27	20.439			8	1.543	36.5	34	41	56.304			8	0.386	25	25	25	9.641				8	1.928	26.2	21	34	50.519
	9	1.928	40.2	23	54	77.514			9	1.543	36.25	24	62	55.918			9	3.471	41.889	22	85	145.387			9	0.771	21.5	20	23	16.583				9	0.386	25	25	25	9.641
	10	0.771	25.5	23	28	19.668			10	0.386	23	23	23	8.87			10	0.771	32	21	43	24.681			10	1.543	24.75	19	31	38.178				10	0.386	27	27	27	10.412
	11	0.386	23	23	23	8.87			11	0.771	26	24	28	20.053			11	2.699	39	21	73	105.28			11	0.386	25	25	25	9.641				11	0.771	34.5	22	47	26.609
	12	0.386	21	21	21	8.098			12	1.543	54.25	43	65	83.684			12	0.771	22.5	20	25	17.354			12	0.386	33	33	33	12.726				12	0.386	22	22	22	8.484
	13	0.386	24	24	24	9.255			13	1.157	26.667	21	33	30.851			13	1.157	33.333	23	42	38.564			13	1.157	25.667	21	29	29.694				13	1.543	39.25	25	68	60.546
	14	0.386	28	28	28	10.798			14	2.314	37	22	61	85.612			14	2.314	25.167	20	35	58.232			14	1.157	36.333	20	60	42.035									378.314
	15	1.543	24.25	21	26	37.407			15	0.386	21	21	21	8.098			15	1.543	46.75	28	75	72.115			15	0.386	23	23	23	8.87
	16	0.771	25	23	27	19.282			16	2.314	31	20	49	71.729			16	0.386	23	23	23	8.87			16	0.386	21	21	21	8.098
	17	2.699	36.571	21	59	98.724			17	0.771	23	22	24	17.739			17	1.543	33	21	46	50.905			17	0.386	19	19	19	7.327
	18	1.543	29	22	39	44.734			18	0.386	24	24	24	9.255			18	0.771	24.5	22	27	18.896			18	0.386	19	19	19	7.327
	19	0.386	26	26	26	10.027			19	1.543	40	36	45	61.703			19	7.327	39.421	20	85	288.845			19	0.386	27	27	27	10.412
	20	0.771	24	24	24	18.511			20	0.386	21	21	21	8.098			20	0.386	21	21	21	8.098			20	0.386	40	40	40	15.426
	21	1.157	26.333	20	37	30.466			21	1.157	31.333	23	46	36.25			21	1.157	36	25	49	41.649			21	0.386	24	24	24	9.255
	22	2.314	25.833	20	43	59.774			22	0.771	24.5	20	29	18.896			22	1.543	38.5	21	72	59.389			22	0.386	37	37	37	14.269
	23	1.928	32.4	23	47	62.474			23	0.386	21	21	21	8.098			23	3.471	53.889	23	85	187.036			23	0.386	30	30	30	11.569
	24	3.085	26	20	37	80.213			24	0.771	22.5	22	23	17.354			24	0.386	24	24	24	9.255								388.338
						744.672			25	0.771	23	21	25	17.739			25	3.085	45.375	25	78	139.988
									26	0.771	23	20	26	17.739			26	1.157	29.667	22	35	34.322
									27	0.386	27	27	27	10.412			27	0.386	21	21	21	8.098
									28	1.157	38	23	47	43.963			28	2.314	26.167	21	41	60.546
									29	2.314	34.667	22	59	80.213			29	1.157	30.333	21	37	35.093
									30	0.386	23	23	23	8.87			30	2.699	26.857	20	40	72.501
									31	3.471	44.444	26	80	154.256			31	0.771	44.5	35	54	34.322
									32	3.085	31.75	20	52	97.953			32	0.771	34	28	40	26.224
									33	1.543	29.25	21	39	45.12			33	0.771	26	23	29	20.053
														1176.2			34	3.471	43.556	21	85	151.171
																	35	0.771	31	20	42	23.91
																	36	0.386	25	25	25	9.641
																	37	1.543	26	24	29	40.107
																	38	1.157	20.667	20	21	23.91
																	39	1.157	29	21	39	33.551
																	40	1.157	34	26	49	39.335
																	41	1.543	39.25	21	63	60.546
																	42	2.314	48.167	22	85	111.45
																						3354.31

## Sheet: HSD-stage10
stage10-1									stage10-2
	Area	Mean	Min	Max
1	1289.58	10.018	7	81	12919	0.118866			1	1195.49	8.233	5	68	9841.94	0.0609694			1	1146.12	7.495	3	85	8590.15	0.150078		1	1725.74	7.847	3	85	13542.6	0.115386
1	5.013	41.538	20	67	208.246				1	0.771	23	20	26	17.739				1	1.157	31	20	45	35.865			1	0.386	27	27	27	10.412
2	0.386	20	20	20	7.713				2	1.543	28.25	20	38	43.577				2	0.771	28.5	26	31	21.982			2	0.771	26.5	25	28	20.439
3	1.928	38	22	81	73.272				3	1.157	21.667	19	26	25.067				3	1.543	29.5	21	39	45.506			3	1.157	23	20	25	26.609
4	5.399	33.429	21	55	180.48				4	0.771	28.5	28	29	21.982				4	0.771	39	33	45	30.08			4	0.386	23	23	23	8.87
5	1.543	30	29	31	46.277				5	0.386	19	19	19	7.327				5	0.386	21	21	21	8.098			5	1.543	27.5	20	43	42.421
6	0.386	25	25	25	9.641				6	1.543	29.75	22	37	45.891				6	0.771	24	20	28	18.511			6	4.628	49	20	85	226.757
7	0.386	22	22	22	8.484				7	0.771	19	19	19	14.654				7	5.399	33.429	23	51	180.48			7	1.543	33.25	30	36	51.29
8	1.543	49.5	30	70	76.357				8	0.386	29	29	29	11.184				8	3.085	40.625	22	66	125.333			8	1.928	30.6	21	38	59.003
9	0.386	20	20	20	7.713				9	0.386	19	19	19	7.327				9	0.771	22.5	22	23	17.354			9	0.386	33	33	33	12.726
10	1.543	29.5	20	51	45.506				10	1.157	35.667	19	49	41.264				10	1.157	47	25	79	54.375			10	0.386	26	26	26	10.027
11	0.771	28.5	23	34	21.982				11	1.157	26.333	19	30	30.466				11	0.386	21	21	21	8.098			11	0.771	22.5	20	25	17.354
12	0.771	33.5	20	47	25.838				12	0.771	41	39	43	31.623				12	1.543	22.75	20	25	35.093			12	2.699	27.286	20	44	73.657
13	0.386	23	23	23	8.87				13	1.543	33.5	20	52	51.676				13	2.699	37.714	21	83	101.809			13	0.386	24	24	24	9.255
14	0.771	28	27	29	21.596				14	1.543	39.5	27	47	60.931				14	1.157	28.667	27	31	33.165			14	0.386	21	21	21	8.098
15	0.386	22	22	22	8.484				15	0.386	25	25	25	9.641				15	0.386	25	25	25	9.641			15	0.771	33.5	21	46	25.838
16	3.856	30.2	20	56	116.464				16	1.157	29.667	19	37	34.322				16	1.543	35	24	48	53.99			16	0.386	29	29	29	11.184
17	0.386	23	23	23	8.87				17	1.543	32	19	59	49.362				17	0.771	28.5	26	31	21.982			17	0.386	32	32	32	12.341
18	1.157	32	29	38	37.022				18	0.771	33	30	36	25.452				18	0.771	26.5	23	30	20.439			18	0.386	20	20	20	7.713
19	0.386	21	21	21	8.098				19	0.386	21	21	21	8.098				19	1.157	21	20	22	24.295			19	2.314	28	21	47	64.788
20	0.771	23.5	23	24	18.125				20	1.928	32.4	19	68	62.474				20	2.699	41.714	24	85	112.607			20	2.699	55.714	25	85	150.4
21	0.386	31	31	31	11.955									600.057				21	0.771	32.5	27	38	25.067			21	1.543	31.5	25	39	48.591
22	1.928	35.8	23	64	69.03													22	0.771	29	24	34	22.367			22	1.543	24	20	34	37.022
23	0.386	22	22	22	8.484													23	1.928	50.2	20	73	96.796			23	5.785	48.067	20	85	278.047
24	0.386	30	30	30	11.569													24	0.386	38	38	38	14.654			24	1.543	22.5	20	25	34.708
25	0.771	28.5	25	32	21.982													25	0.771	26	22	30	20.053			25	6.17	51.062	21	85	315.069
26	0.771	38	34	42	29.309													26	2.699	45.429	20	71	122.634								1562.62
27	2.314	39	20	62	90.24													27	0.771	27.5	26	29	21.21
28	0.386	20	20	20	7.713													28	0.386	20	20	20	7.713
29	1.543	20.5	20	22	31.623																		1289.2
30	0.386	21	21	21	8.098
31	0.386	34	34	34	13.112
32	0.386	21	21	21	8.098
33	3.085	45	25	81	138.831
34	0.386	29	29	29	11.184
35	1.157	28	21	39	32.394
36	0.386	26	26	26	10.027
37	0.386	24	24	24	9.255
38	0.386	22	22	22	8.484
39	0.386	26	26	26	10.027
40	1.928	29.2	22	40	56.304
41	0.386	23	23	23	8.87
					1535.63

## Sheet: HSD-stage11-14
stage11									stage14								stage11									stage11									stage11
1	1171.58	5.973	3	82	6998.23	0.099355			1	93.325	4.07	3	22	379.856	0.0223348		1	794.035	4.766	3	62	3784.3	0.056558			1	967.573	6.642	4	82	6427.09	0.0857434			1	473.182	4.29	3	58	2030.01	0.0953649
																										1	1.543	39.25	30	47	60.546				1	0.386	32	32	32	12.341
1	1.928	35.6	21	47	68.644				1	0.386	22	22	22	8.484			1	0.771	41	20	62	31.623				2	0.386	27	27	27	10.412				2	0.386	31	31	31	11.955
2	0.386	27	27	27	10.412												2	1.543	28	22	39	43.192				3	1.928	55.6	28	79	107.208				3	0.386	35	35	35	13.497
3	2.699	45.429	20	79	122.634												3	0.386	24	24	24	9.255				4	1.543	47	26	82	72.501				4	0.386	24	24	24	9.255
4	0.386	21	21	21	8.098												4	1.543	32.25	20	54	49.748				5	0.386	44	44	44	16.968				5	1.543	32.75	20	56	50.519
5	1.928	42.2	23	82	81.37												5	1.157	29	22	33	33.551				6	0.386	33	33	33	12.726				6	0.386	23	23	23	8.87
6	0.386	44	44	44	16.968												6	0.386	32	32	32	12.341				7	1.543	45	27	76	69.415				7	1.928	35.6	21	58	68.644
7	1.928	25.4	21	33	48.976												7	1.157	29.667	21	45	34.322				8	2.314	45	34	69	104.123				8	0.771	24	24	24	18.511
8	1.928	40.6	23	76	78.285																	214.032				9	1.157	31	26	37	35.865									193.592
9	2.699	41.429	20	69	111.836																					10	0.771	66	65	67	50.905
10	0.386	23	23	23	8.87				stage14																	11	0.386	27	27	27	10.412
11	0.386	20	20	20	7.713										0																551.081
12	1.157	31	26	37	35.865
13	0.386	22	22	22	8.484
14	1.543	43.75	21	67	67.487
15	0.386	24	24	24	9.255
16	0.386	27	27	27	10.412
					695.309				stage14
									1	394.511	3.685	3	26	1453.87	0.0116709
									1	0.771	22	18	26	16.968
									stage14
									1	134.974	3.989	3	20	538.355	0

## Sheet: ND-stage8
1	2771.99	22.264	9	85	61715.3	0.183456		1	2221.29	18.903	9	85	41989	0.074889			1	2110.23	16.914	9	28	35692.6	0.0610886			1	1137.64	7.947	5	85	9040.58	0.0803652		1	1982.58	11.836	5	85	23465.9	0.188795		1	2332.74	11.652	5	85	27180.4	0.204694
1	0.386	70	70	70	26.995			1	2.314	74.667	59	85	172.767				1	0.386	39	39	39	15.04				1	0.771	36	33	39	27.766			1	0.386	74	74	74	28.537			1	1.157	35	31	41	40.492
2	0.386	71	71	71	27.381			2	0.386	60	60	60	23.138				2	0.386	41	41	41	15.811				2	0.386	48	48	48	18.511			2	0.386	31	31	31	11.955			2	0.386	41	41	41	15.811
3	0.386	71	71	71	27.381			3	0.386	68	68	68	26.224				3	0.771	39	35	43	30.08				3	0.386	36	36	36	13.883			3	0.386	44	44	44	16.968			3	5.399	40.071	31	76	216.345
4	0.771	84.5	84	85	65.173			4	0.771	80.5	76	85	62.088				4	0.386	38	38	38	14.654				4	0.386	32	32	32	12.341			4	0.771	40	39	41	30.851			4	0.771	39.5	31	48	30.466
5	0.386	82	82	82	31.623			5	0.386	62	62	62	23.91				5	0.386	35	35	35	13.497				5	0.386	30	30	30	11.569			5	0.771	35	33	37	26.995			5	1.157	63.667	32	85	73.657
6	0.771	85	85	85	65.559			6	0.771	67	65	69	51.676				6	0.771	34	33	35	26.224				6	0.386	49	49	49	18.896			6	0.386	76	76	76	29.309			6	4.242	46.364	30	65	196.677
7	0.386	78	78	78	30.08			7	1.157	66.333	59	71	76.743				7	0.771	35	33	37	26.995				7	0.386	33	33	33	12.726			7	4.628	46.917	30	80	217.116			7	0.771	35	31	39	26.995
8	3.471	74.444	61	85	258.379			8	2.314	75.833	59	85	175.467				8	0.771	36	34	38	27.766				8	0.386	36	36	36	13.883			8	1.543	39.75	31	50	61.317			8	1.543	57	31	80	87.926
9	1.928	75	62	85	144.615			9	1.543	72.25	61	85	111.45				9	0.771	35	33	37	26.995				9	1.157	49.667	35	79	57.461			9	0.386	34	34	34	13.112			9	1.543	64.75	56	85	99.881
10	6.17	78.438	61	85	483.979			10	0.771	74	63	85	57.075				10	0.386	42	42	42	16.197				10	0.386	35	35	35	13.497			10	0.771	62	39	85	47.819			10	6.17	46.875	30	77	289.231
11	1.543	77.25	65	85	119.163			11	0.771	68.5	62	75	52.833				11	0.386	34	34	34	13.112				11	1.543	60.75	32	85	93.711			11	1.543	45.5	32	57	70.187			11	1.157	34	30	39	39.335
12	0.771	84	83	85	64.788			12	0.771	71.5	71	72	55.147				12	0.386	36	36	36	13.883				12	0.771	59.5	40	79	45.891			12	1.157	44	31	59	50.905			12	0.771	46	33	59	35.479
13	0.386	62	62	62	23.91			13	0.386	85	85	85	32.779				13	0.771	34	34	34	26.224				13	0.771	40	37	43	30.851			13	0.771	35	31	39	26.995			13	5.013	51.846	34	85	259.922
14	1.157	85	85	85	98.338			14	0.386	59	59	59	22.753				14	0.771	33	33	33	25.452				14	0.386	33	33	33	12.726			14	1.157	39.333	31	46	45.506			14	4.242	48	30	83	203.618
15	0.386	61	61	61	23.524			15	1.543	78.5	71	85	121.091				15	0.386	36	36	36	13.883				15	0.386	42	42	42	16.197			15	2.314	45.167	33	65	104.509			15	2.699	38.857	31	57	104.894
16	0.771	64	64	64	49.362			16	0.771	84.5	84	85	65.173				16	0.771	35.5	34	37	27.381				16	0.386	38	38	38	14.654			16	0.386	48	48	48	18.511			16	2.314	53.167	36	85	123.019
17	1.928	74	63	85	142.687			17	0.386	85	85	85	32.779				17	0.386	37	37	37	14.269				17	0.386	32	32	32	12.341			17	0.386	32	32	32	12.341			17	1.157	34.333	32	36	39.721
18	3.471	78.444	61	85	272.263			18	0.386	85	85	85	32.779				18	0.386	40	40	40	15.426				18	0.386	36	36	36	13.883			18	1.928	76	61	85	146.544			18	1.157	39	30	51	45.12
19	3.471	79.222	67	85	274.962			19	0.771	73	61	85	56.304				19	1.157	38.333	36	40	44.349				19	1.928	58.6	35	85	112.993			19	2.699	60.286	36	85	162.741			19	0.386	30	30	30	11.569
20	1.157	80	70	85	92.554			20	0.771	69.5	66	73	53.604				20	0.386	35	35	35	13.497				20	0.386	73	73	73	28.152			20	0.771	67	61	73	51.676			20	0.771	40	39	41	30.851
21	1.157	79	67	85	91.397			21	0.386	67	67	67	25.838				21	0.386	37	37	37	14.269				21	0.386	30	30	30	11.569			21	0.386	34	34	34	13.112			21	0.771	44	38	50	33.936
22	2.314	76.5	61	85	177.009			22	1.157	65.667	61	73	75.971				22	0.386	36	36	36	13.883				22	0.386	30	30	30	11.569			22	0.771	45.5	39	52	35.093			22	1.157	48.333	30	85	55.918
23	0.386	64	64	64	24.681			23	0.386	85	85	85	32.779				23	0.771	34.5	33	36	26.609				23	1.543	38.25	30	51	59.003			23	0.386	45	45	45	17.354			23	0.386	34	34	34	13.112
24	0.386	74	74	74	28.537			24	0.386	58	58	58	22.367				24	0.386	33	33	33	12.726				24	0.386	65	65	65	25.067			24	0.771	37.5	36	39	28.923			24	3.856	43.2	31	85	166.597
25	0.386	76	76	76	29.309			25	0.771	70	64	76	53.99				25	0.386	42	42	42	16.197				25	0.771	32.5	30	35	25.067			25	0.771	43.5	37	50	33.551			25	1.157	56.667	41	85	65.559
26	0.386	62	62	62	23.91			26	0.386	73	73	73	28.152				26	0.386	37	37	37	14.269				26	0.386	32	32	32	12.341			26	0.771	60	35	85	46.277			26	1.543	50.25	40	70	77.514
27	0.386	85	85	85	32.779			27	0.386	85	85	85	32.779				27	0.386	34	34	34	13.112									726.548			27	0.386	44	44	44	16.968			27	3.085	40.875	31	62	126.105
28	1.157	66.667	63	73	77.128			28	1.543	73	65	85	112.607				28	0.386	40	40	40	15.426												28	0.771	52.5	31	74	40.492			28	1.157	54.333	31	84	62.859
29	3.856	76.7	62	85	295.787			29	0.386	73	73	73	28.152				29	0.771	42.5	42	43	32.779												29	0.771	34	31	37	26.224			29	1.157	48.667	30	74	56.304
30	5.785	76.867	61	85	444.644			30	0.386	67	67	67	25.838				30	2.314	36.667	34	39	84.841												30	0.771	33.5	31	36	25.838			30	0.771	41	33	49	31.623
31	0.386	75	75	75	28.923			31	0.386	85	85	85	32.779				31	0.386	36	36	36	13.883												31	0.386	30	30	30	11.569			31	0.386	58	58	58	22.367
32	1.928	73.2	61	85	141.145			32	0.386	59	59	59	22.753				32	0.771	40	38	42	30.851												32	0.771	70.5	60	81	54.375			32	0.771	39.5	38	41	30.466
33	1.157	77.333	62	85	89.469			33	0.386	85	85	85	32.779				33	0.771	33.5	33	34	25.838												33	0.771	37.5	37	38	28.923			33	1.157	40	31	56	46.277
34	9.255	77.75	61	85	719.606			34	0.386	69	69	69	26.609				34	0.386	35	35	35	13.497												34	1.928	43	32	63	82.913			34	0.386	38	38	38	14.654
35	0.771	66.5	63	70	51.29			35	0.386	85	85	85	32.779				35	1.928	40.4	36	43	77.899												35	1.543	39.25	34	47	60.546			35	1.157	56.667	46	75	65.559
36	1.157	69.667	61	85	80.599			36	0.771	85	85	85	65.559				36	0.771	40	38	42	30.851												36	0.386	31	31	31	11.955			36	3.471	44.333	30	74	153.871
37	2.314	78.667	64	85	182.023			37	1.157	79	67	85	91.397				37	1.157	37.333	34	41	43.192												37	0.386	33	33	33	12.726			37	0.771	52	41	63	40.107
38	2.699	79.571	65	85	214.802			38	0.771	80.5	76	85	62.088				38	1.157	36	33	39	41.649												38	0.386	31	31	31	11.955			38	1.543	53.25	33	75	82.142
39	0.386	85	85	85	32.779			39	0.386	79	79	79	30.466				39	0.771	38.5	35	42	29.694												39	0.386	53	53	53	20.439			39	0.771	35	30	40	26.995
40	0.386	76	76	76	29.309			40	0.386	81	81	81	31.237				40	1.157	36	34	39	41.649												40	1.157	57.333	38	85	66.33			40	0.771	51	32	70	39.335
41	1.543	78.75	67	85	121.477			41	0.386	66	66	66	25.452				41	0.386	34	34	34	13.112												41	0.771	58.5	32	85	45.12			41	1.157	37	34	42	42.806
42	0.771	78.5	72	85	60.546			42	0.386	67	67	67	25.838				42	0.386	35	35	35	13.497												42	2.699	58.571	33	85	158.113			42	4.628	34.167	30	44	158.113
43	0.771	78	78	78	60.16			43	0.771	61	60	62	47.048				43	0.386	41	41	41	15.811												43	0.386	47	47	47	18.125			43	0.771	68.5	52	85	52.833
44	2.314	78.167	62	85	180.866			44	0.386	60	60	60	23.138				44	0.386	38	38	38	14.654												44	0.386	48	48	48	18.511			44	1.157	42	32	60	48.591
45	0.386	85	85	85	32.779			45	0.386	59	59	59	22.753				45	0.771	38.5	34	43	29.694												45	0.771	37	36	38	28.537			45	0.771	78	71	85	60.16
46	0.386	80	80	80	30.851			46	1.543	85	85	85	131.118				46	1.928	38.2	35	41	73.657												46	0.386	60	60	60	23.138			46	0.386	32	32	32	12.341
47	0.386	85	85	85	32.779			47	0.386	69	69	69	26.609				47	0.771	39.5	39	40	30.466												47	0.386	30	30	30	11.569			47	0.771	40.5	37	44	31.237
48	1.543	79.5	68	85	122.634			48	0.386	85	85	85	32.779				48	0.386	34	34	34	13.112												48	1.543	51.25	46	61	79.056			48	0.771	34	33	35	26.224
49	1.157	66	63	70	76.357			49	0.386	63	63	63	24.295				49	0.386	35	35	35	13.497												49	1.928	40	34	50	77.128			49	0.386	47	47	47	18.125
50	1.543	79.5	73	85	122.634			50	0.386	65	65	65	25.067				50	0.386	38	38	38	14.654												50	0.386	35	35	35	13.497			50	2.314	56.667	37	85	131.118
51	0.386	63	63	63	24.295			51	0.386	60	60	60	23.138				51	0.771	33.5	33	34	25.838												51	0.386	30	30	30	11.569			51	0.386	32	32	32	12.341
52	3.471	84	81	85	291.545			52	0.386	73	73	73	28.152				52	0.771	34.5	34	35	26.609												52	0.386	39	39	39	15.04			52	0.386	31	31	31	11.955
53	0.386	64	64	64	24.681			53	0.386	85	85	85	32.779				53	0.386	39	39	39	15.04												53	0.386	30	30	30	11.569			53	0.386	32	32	32	12.341
54	0.386	81	81	81	31.237			54	0.386	68	68	68	26.224				54	1.928	37.8	33	42	72.886												54	0.771	32	31	33	24.681			54	1.157	49.333	36	75	57.075
55	1.157	85	85	85	98.338			55	0.386	80	80	80	30.851				55	0.771	33.5	33	34	25.838												55	0.386	30	30	30	11.569			55	0.771	85	85	85	65.559
56	0.386	70	70	70	26.995			56	0.386	80	80	80	30.851				56	0.386	41	41	41	15.811												56	1.157	40.667	33	49	47.048			56	2.314	46.333	30	85	107.208
57	1.543	82.5	75	85	127.262			57	0.386	60	60	60	23.138				57	0.386	34	34	34	13.112												57	1.928	49.8	30	64	96.025			57	0.386	66	66	66	25.452
58	0.771	75.5	66	85	58.232			58	0.386	85	85	85	32.779				58	0.386	42	42	42	16.197												58	0.386	47	47	47	18.125			58	1.543	48	32	68	74.043
59	1.543	82	76	85	126.49			59	1.157	82.667	78	85	95.639				59	1.543	37.75	33	43	58.232												59	1.543	61	40	85	94.096			59	0.386	32	32	32	12.341
60	1.157	83.333	80	85	96.41			60	1.157	69.333	67	72	80.213				60	0.386	43	43	43	16.583												60	0.771	37	33	41	28.537			60	0.771	61	37	85	47.048
61	0.386	85	85	85	32.779			61	0.386	60	60	60	23.138				61	0.771	37.5	33	42	28.923												61	0.771	36	36	36	27.766			61	0.386	30	30	30	11.569
62	0.386	85	85	85	32.779			62	1.157	70	60	85	80.985				62	1.543	35.25	34	37	54.375												62	0.386	32	32	32	12.341			62	0.386	37	37	37	14.269
63	1.157	76.333	61	85	88.312			63	0.386	67	67	67	25.838				63	0.386	42	42	42	16.197												63	0.771	38	30	46	29.309			63	0.386	34	34	34	13.112
64	3.085	75.625	65	85	233.313			64	0.386	59	59	59	22.753				64	0.386	34	34	34	13.112												64	0.386	31	31	31	11.955			64	0.386	32	32	32	12.341
65	0.386	85	85	85	32.779			65	0.386	81	81	81	31.237				65	0.771	36	34	38	27.766												65	0.771	48.5	43	54	37.407			65	0.386	33	33	33	12.726
66	1.543	80.5	73	85	124.176								3144.51				66	0.386	33	33	33	12.726												66	1.543	39	32	54	60.16			66	1.543	33.75	32	36	52.062
67	0.386	74	74	74	28.537												67	0.386	34	34	34	13.112												67	0.386	45	45	45	17.354			67	1.157	47	32	57	54.375
68	1.543	75	66	85	115.692												68	1.157	35.333	33	37	40.878												68	0.771	32.5	31	34	25.067			68	1.157	47.667	30	72	55.147
69	0.771	85	85	85	65.559												69	1.157	36.667	33	41	42.421												69	1.543	60.25	36	80	92.939			69	0.386	30	30	30	11.569
70	1.157	79	67	85	91.397												70	0.386	37	37	37	14.269												70	0.386	37	37	37	14.269			70	0.386	54	54	54	20.825
71	0.771	80	75	85	61.703												71	0.386	37	37	37	14.269												71	0.386	35	35	35	13.497			71	0.386	34	34	34	13.112
72	0.386	85	85	85	32.779												72	0.386	43	43	43	16.583												72	0.386	33	33	33	12.726			72	1.543	50	34	73	77.128
73	1.157	77	61	85	89.083												73	0.386	36	36	36	13.883												73	0.771	46.5	42	51	35.865			73	1.928	52.8	34	85	101.809
74	1.157	78	64	85	90.24												74	0.386	36	36	36	13.883												74	0.771	46	36	56	35.479			74	0.386	40	40	40	15.426
75	0.771	74.5	64	85	57.461												75	0.386	33	33	33	12.726												75	2.314	45.167	35	67	104.509			75	0.771	44	33	55	33.936
76	1.543	85	85	85	131.118												76	0.771	38.5	35	42	29.694												76	3.085	56.375	30	85	173.924			76	0.386	40	40	40	15.426
77	0.386	67	67	67	25.838												77	0.386	34	34	34	13.112												77	5.785	49.067	30	85	283.832			77	0.386	41	41	41	15.811
78	2.314	77.833	61	85	180.094												78	0.386	33	33	33	12.726												78	0.771	52	30	74	40.107			78	1.928	45.4	30	57	87.541
79	0.771	75	65	85	57.846												79	0.386	34	34	34	13.112												79	2.314	45.667	31	70	105.666			79	0.386	41	41	41	15.811
80	0.386	85	85	85	32.779												80	0.386	35	35	35	13.497												80	1.928	53.4	39	85	102.966			80	1.543	48.25	35	81	74.429
81	1.928	77	63	85	148.472												81	1.928	37.4	34	40	72.115												81	0.386	30	30	30	11.569			81	1.157	33.333	31	35	38.564
82	0.771	85	85	85	65.559												82	2.699	38.714	35	42	104.509												82	0.771	40	39	41	30.851			82	0.386	34	34	34	13.112
83	0.771	85	85	85	65.559												83	0.386	34	34	34	13.112												83	1.928	51.4	31	78	99.11			83	0.771	42	37	47	32.394
84	0.771	66	64	68	50.905												84	0.386	34	34	34	13.112												84	1.543	54.5	35	84	84.07			84	1.543	53	34	75	81.756
85	0.386	62	62	62	23.91												85	0.386	37	37	37	14.269												85	0.386	30	30	30	11.569			85	1.543	53	32	75	81.756
86	0.771	85	85	85	65.559												86	0.386	36	36	36	13.883												86	0.386	36	36	36	13.883			86	0.386	31	31	31	11.955
87	0.386	79	79	79	30.466																	2180.41												87	1.928	64	33	85	123.405			87	0.386	35	35	35	13.497
88	0.771	77	69	85	59.389																													88	1.157	41.667	31	61	48.205			88	0.771	43.5	41	46	33.551
89	2.314	75.333	62	85	174.31																													89	0.386	30	30	30	11.569			89	1.157	54.333	42	70	62.859
90	0.771	78	71	85	60.16																													90	1.543	62.5	36	85	96.41			90	1.157	40.667	34	51	47.048
91	2.699	77.857	62	85	210.174																													91	0.386	31	31	31	11.955			91	0.386	39	39	39	15.04
92	1.543	85	85	85	131.118																																		4430.24			92	0.771	45	37	53	34.708
93	1.157	80.333	71	85	92.939																																					93	0.771	43	30	56	33.165
94	0.771	80	75	85	61.703																																					94	1.543	44.5	38	61	68.644
95	0.771	78	71	85	60.16																																					95	1.543	38.75	32	45	59.774
96	0.386	69	69	69	26.609																																					96	0.386	39	39	39	15.04
97	0.771	71	66	76	54.761																																					97	0.386	60	60	60	23.138
98	0.771	75.5	68	83	58.232																																										5563.65
99	1.157	73.333	63	85	84.841
100	3.085	81.875	61	85	252.595
101	0.386	65	65	65	25.067
102	1.543	85	85	85	131.118
103	0.386	75	75	75	28.923
104	1.157	85	85	85	98.338
105	0.771	85	85	85	65.559
106	0.771	75	73	77	57.846
107	0.771	68	63	73	52.447
108	0.386	85	85	85	32.779
109	1.928	80	62	85	154.256
110	1.928	81.6	73	85	157.342
111	1.157	78.333	69	85	90.626
112	1.928	79	65	85	152.328
113	0.386	76	76	76	29.309
					11322

## Sheet: ND-stage9
1	1256.42	32.477	8	85	40804.7	0.286098			1	789.793	42.347	9	85	33445.1	0.448458		1	570.749	24.898	9	85	14210.5	0.195799		1	1122.99	38.315	14	85	43027.1	0.450055		1	466.626	11.538	5	85	5383.93	0.195831		1	701.095	16.017	5	85	11229.5	0.353755		1
1	1.157	66.667	61	74	77.128				1	45.12	79.154	45	85	3571.42			1	1.543	67.25	58	85	103.737			1	1.928	69.8	55	85	134.589			1	0.386	31	31	31	11.955			1	0.771	40.5	38	43	31.237			1
2	0.386	53	53	53	20.439				2	13.883	79.194	61	85	1099.46			2	1.157	69.333	64	79	80.213			2	1.928	74.6	56	85	143.844			2	0.771	33	31	35	25.452			2	3.085	40.625	30	85	125.333			2
3	2.699	80.857	69	85	218.273				3	12.726	80.818	61	85	1028.51			3	2.314	68.333	62	85	158.113			3	1.928	53	52	55	102.195			3	0.771	53.5	52	55	41.264			3	1.543	45.75	40	57	70.572			3
4	11.569	74.8	53	85	865.378				4	0.771	70	66	74	53.99			4	0.386	59	59	59	22.753			4	0.771	85	85	85	65.559			4	0.386	46	46	46	17.739			4	1.928	55.4	33	85	106.823			4
5	2.699	70.571	58	85	190.507				5	3.471	82.444	62	85	286.146			5	1.543	70.5	61	80	108.751			5	4.242	75.364	55	85	319.696			5	0.771	56	45	67	43.192			5	2.699	61.429	38	85	165.826			5
6	0.771	80	75	85	61.703				6	1.928	80.6	68	85	155.413			6	1.543	73.25	58	85	112.993			6	13.497	72.6	53	85	979.914			6	1.157	56	40	85	64.788			6	5.013	61	32	85	305.813			6
7	0.386	64	64	64	24.681				7	12.341	79.75	62	85	984.156			7	0.386	62	62	62	23.91			7	5.013	80.462	55	85	403.38			7	1.157	59.667	46	85	69.03			7	1.543	36.5	33	43	56.304			7
8	2.314	57.5	53	71	133.046				8	4.628	83.417	75	85	386.027			8	0.386	63	63	63	24.295			8	4.628	75.417	62	85	349.005			8	0.771	32	30	34	24.681			8	4.242	51.455	30	85	218.273			8
9	3.471	78.111	64	85	271.106				9	36.25	79.904	59	85	2896.55			9	0.771	72	59	85	55.532			9	6.17	67.562	52	85	416.878			9	0.771	35.5	30	41	27.381			9	1.543	45.25	31	55	69.801			9
10	3.856	69.6	56	85	268.406				10	0.386	68	68	68	26.224			10	1.928	85	85	85	163.897			10	3.085	73.25	58	85	225.986			10	0.386	70	70	70	26.995			10	1.543	64.25	43	85	99.11			10
11	11.569	76.333	54	85	883.118				11	28.537	80.095	61	85	2285.69			11	0.386	65	65	65	25.067			11	3.085	67.5	58	75	208.246			11	1.543	34.25	30	38	52.833			11	2.314	44	34	74	101.809			11
12	1.157	57.667	53	66	66.716				12	11.569	78.767	62	85	911.27			12	0.771	72	59	85	55.532			12	8.098	78.143	53	85	632.837			12	0.771	83.5	82	85	64.402			12	1.157	52	31	70	60.16			12
13	13.497	77.4	55	85	1044.7				13	16.197	81.119	62	85	1313.88			13	0.386	61	61	61	23.524			13	1.928	67.6	52	85	130.347			13	0.771	50.5	48	53	38.95			13	0.386	54	54	54	20.825			13
14	1.928	74.6	56	85	143.844									14998.7			14	0.386	60	60	60	23.138			14	1.543	64	55	85	98.724			14	0.386	30	30	30	11.569			14	0.386	46	46	46	17.739			14
15	3.085	75.25	53	85	232.156												15	0.771	85	85	85	65.559			15	1.543	63.5	51	84	97.953			15	0.771	40	35	45	30.851			15	1.543	52	41	66	80.213			15
16	0.771	61	61	61	47.048												16	0.386	58	58	58	22.367			16	8.87	76.522	53	85	678.728			16	1.157	39	30	47	45.12			16	0.771	52.5	40	65	40.492			16
17	14.654	80.395	54	85	1178.13												17	0.386	83	83	83	32.008			17	1.157	67	64	72	77.514			17	1.928	48.2	35	85	92.939			17	1.928	41	30	50	79.056			17
18	6.17	74.375	53	85	458.913												18	0.771	60.5	59	62	46.663			18	16.583	73.698	51	85	1222.1			18	0.386	35	35	35	13.497			18	1.157	33.333	31	36	38.564			18
19	3.471	75.667	54	85	262.622												19	1.157	83.333	80	85	96.41			19	0.386	56	56	56	21.596			19	1.543	57	31	85	87.926			19	0.771	35.5	31	40	27.381			19
20	8.484	73.545	53	85	623.967												20	1.543	76	61	85	117.235			20	0.771	81	79	83	62.474			20	1.157	43.667	37	48	50.519			20	0.386	30	30	30	11.569			20
21	17.354	69.467	46	85	1205.51												21	1.157	67.667	58	85	78.285			21	2.699	77.571	55	85	209.403			21	1.543	37.5	30	43	57.846			21	0.386	69	69	69	26.609			21
22	28.152	68.575	49	85	1930.52												22	1.157	78.333	65	85	90.626			22	1.928	78.4	52	85	151.171			22	0.386	31	31	31	11.955			22	0.386	31	31	31	11.955			22
23	0.771	85	85	85	65.559												23	0.771	85	85	85	65.559			23	55.918	74.034	44	85	4139.86			23	1.928	60.4	36	85	116.464			23	2.314	59.167	32	85	136.903			23
24	8.098	76.476	53	85	619.339												24	1.928	85	85	85	163.897			24	0.771	54	53	55	41.649			24	0.386	31	31	31	11.955			24	1.543	60.5	39	77	93.325			24
25	0.386	66	66	66	25.452												25	0.386	63	63	63	24.295			25	1.928	78	57	85	150.4			25	0.386	39	39	39	15.04			25	0.386	53	53	53	20.439			25
26	0.386	56	56	56	21.596												26	2.699	84.429	82	85	227.914			26	1.928	71	53	85	136.903								1054.34			26	0.386	34	34	34	13.112			26
27	1.157	83	79	85	96.025												27	3.471	78.333	62	85	271.877			27	15.811	76.073	51	85	1202.81											27	1.157	55.333	34	77	64.016			27
28	0.386	59	59	59	22.753												28	1.157	63.667	60	69	73.657			28	1.157	62.333	51	85	72.115											28	1.157	72.333	55	85	83.684			28
29	6.17	74.625	54	85	460.455												29	3.085	73.625	59	85	227.143			29	18.125	76.596	51	85	1388.31											29	0.386	41	41	41	15.811			29
30	2.314	67	54	85	155.028												30	1.543	75	59	85	115.692			30	1.543	75	62	85	115.692											30	4.242	58.455	37	85	247.967			30
					11674.1												31	1.157	70.667	58	85	81.756			31	2.699	65.857	52	85	177.781											31	1.157	39	35	46	45.12			31
																						2782.4			32	49.748	71.605	35	85	3562.17											32	0.386	37	37	37	14.269			32
																									33	16.583	78.86	53	85	1307.71											33	0.771	36	34	38	27.766			33
																									34	4.242	79.455	57	85	337.05											34	0.386	35	35	35	13.497			34
																														19364.6											35	0.771	42	31	53	32.394			35
																																									36	2.699	61.429	30	85	165.826			36
																																									37	6.17	46	30	85	283.832			37
																																									38	6.942	55.833	33	85	387.569			38
																																									39	9.641	56.36	30	85	543.368			39
																																									40	0.386	47	47	47	18.125			40
																																														3972.49			41
																																																	42
[truncated: 6 more columns]

## Sheet: ND-stage10
1	1474.31	37.932	15	85	55923	0.140967			1	1651.7	41.617	14	85	68739.4	0.185181		1	1842.21	51.349	10	85	94595.8	0.188968		1	2019.6	47.491	11	85	95912.4	0.26993
1	0.771	85	85	85	65.559				1	2.699	76.857	59	85	207.475			1	3.471	85	85	85	295.015			1	2.314	85	85	85	196.677
2	2.314	85	85	85	196.677				2	1.543	78.75	62	85	121.477			2	20.825	84.944	84	85	1768.93			2	1.928	84.8	84	85	163.512
3	1.157	78.333	72	85	90.626				3	0.386	74	74	74	28.537			3	0.386	85	85	85	32.779			3	0.386	85	85	85	32.779
4	7.327	78.263	60	85	573.448				4	5.013	70.538	59	85	353.633			4	2.699	84.857	84	85	229.071			4	2.314	85	85	85	196.677
5	2.314	74.167	60	85	171.61				5	8.87	70.174	59	85	622.425			5	6.556	85	85	85	557.251			5	21.982	84.93	83	85	1866.89
6	1.928	76.8	66	85	148.086				6	0.386	64	64	64	24.681			6	0.771	84.5	84	85	65.173			6	18.511	84.938	84	85	1572.26
7	0.386	72	72	72	27.766				7	2.699	76.143	61	85	205.547			7	26.995	84.957	83	85	2293.41			7	0.386	85	85	85	32.779
8	6.556	76.059	62	85	498.634				8	14.269	75.784	59	85	1081.34			8	3.471	85	85	85	295.015			8	3.856	85	85	85	327.795
9	0.771	85	85	85	65.559				9	5.785	82.933	64	85	479.737			9	8.098	85	85	85	688.369			9	7.327	85	85	85	622.81
10	0.386	60	60	60	23.138				10	1.157	65.333	60	70	75.586			10	0.771	85	85	85	65.559			10	2.314	85	85	85	196.677
11	2.699	71.857	60	85	193.977				11	4.242	74.909	59	85	317.768			11	22.753	84.983	84	85	1933.6			11	11.569	84.967	84	85	982.999
12	0.771	72.5	60	85	55.918				12	1.543	73.75	61	85	113.764			12	0.386	85	85	85	32.779			12	11.569	84.933	84	85	982.613
13	2.699	75.429	63	85	203.618				13	2.699	77.571	61	85	209.403			13	1.543	85	85	85	131.118			13	80.599	83.995	55	85	6769.93
14	3.471	76.222	61	85	264.55				14	1.543	70.25	63	77	108.365			14	5.399	85	85	85	458.913			14	0.386	85	85	85	32.779
15	1.543	76.75	62	85	118.392				15	0.771	65.5	65	66	50.519			15	3.856	84.9	84	85	327.409			15	0.386	85	85	85	32.779
16	0.771	60	60	60	46.277				16	2.314	69.333	63	74	160.427			16	2.314	85	85	85	196.677			16	0.386	85	85	85	32.779
17	1.157	70	63	81	80.985				17	0.771	85	85	85	65.559			17	7.327	85	85	85	622.81			17	1.928	85	85	85	163.897
18	3.471	80.111	64	85	278.047				18	5.013	73.077	60	85	366.359			18	0.386	85	85	85	32.779			18	1.928	84.8	84	85	163.512
19	1.157	78.667	66	85	91.011				19	1.157	82	76	85	94.868			19	2.699	85	85	85	229.456			19	15.04	84.974	84	85	1278.01
20	5.013	76.462	61	85	383.327				20	8.87	76.957	60	85	682.585			20	10.798	84.929	84	85	917.054			20	2.314	85	85	85	196.677
21	1.543	77.5	61	85	119.549				21	2.699	79.571	63	85	214.802			21	0.386	85	85	85	32.779			21	1.543	85	85	85	131.118
22	11.955	78.71	60	85	940.964				22	0.771	81	77	85	62.474			22	3.856	85	85	85	327.795			22	2.699	85	85	85	229.456
23	0.771	85	85	85	65.559				23	0.386	59	59	59	22.753			23	2.314	85	85	85	196.677			23	0.386	85	85	85	32.779
24	0.386	62	62	62	23.91				24	0.386	72	72	72	27.766			24	0.386	85	85	85	32.779			24	90.626	84.826	64	85	7687.37
25	0.771	60.5	60	61	46.663				25	7.327	81.632	66	85	598.129			25	1.543	85	85	85	131.118			25	0.771	84	84	84	64.788
26	2.314	82.5	77	85	190.892				26	3.085	78.25	64	85	241.411			26	2.699	85	85	85	229.456			26	0.386	85	85	85	32.779
27	0.771	85	85	85	65.559				27	0.771	67	66	68	51.676			27	0.386	85	85	85	32.779			27	0.386	85	85	85	32.779
28	0.386	72	72	72	27.766				28	81.37	70.128	54	85	5706.33			28	0.386	85	85	85	32.779			28	0.386	85	85	85	32.779
29	0.771	62	62	62	47.819				29	0.386	59	59	59	22.753			29	0.386	85	85	85	32.779			29	4.242	85	85	85	360.574
30	1.543	82	73	85	126.49				30	0.771	72	59	85	55.532			30	8.484	85	85	85	721.149			30	0.771	85	85	85	65.559
31	0.386	62	62	62	23.91				31	0.771	85	85	85	65.559			31	5.013	84.154	75	85	421.891			31	0.386	84	84	84	32.394
32	2.699	73.714	60	85	198.991				32	0.771	60	60	60	46.277			32	4.628	84.75	84	85	392.197			32	9.255	84.958	84	85	786.322
33	8.484	80.227	62	85	680.656				33	1.157	74.667	64	85	86.384			33	2.314	85	85	85	196.677			33	1.543	85	85	85	131.118
34	1.157	69	60	85	79.828				34	1.543	72	64	80	111.065			34	30.08	84.615	74	85	2545.23			34	1.928	84.8	84	85	163.512
35	3.085	78.125	67	85	241.026				35	0.386	59	59	59	22.753			35	10.027	85	85	85	852.267			35	0.771	84	84	84	64.788
36	0.771	81.5	78	85	62.859				36	0.386	61	61	61	23.524			36	1.157	84.667	84	85	97.953			36	0.386	85	85	85	32.779
37	1.157	81.667	75	85	94.482									12729.2			37	4.628	85	85	85	393.354			37	0.771	85	85	85	65.559
38	5.399	80.571	60	85	435.003												38	0.386	85	85	85	32.779			38	0.386	85	85	85	32.779
39	3.856	76.9	60	85	296.558																	17875.6			39	0.771	85	85	85	65.559
40	4.242	83.364	72	85	353.633																									25889.6
41	2.314	79.5	63	85	183.951
					7883.27

## Sheet: ND-stage11-14
11								11																	11								11								11
																stage14
1	2407.17	26.829	10	85	64582.9	0.114081		1	1121.44	6.954	4	85	7798.82	0.0316967											1	712.279	8.847	4	76	6301.76	0.0317605		1	1196.64	35.247	20	85	42177.6	0.0480845		1	1783.59	30.631	15	85	54633	0.0952297
																1	775.91	6.079	4	13	4716.39	0
1	2.314	75.167	55	85	173.924			1	1.543	53.75	34	79	82.913												1	0.386	35	35	35	13.497			1	1.157	61.333	61	62	70.958			1	2.314	75.167	55	85	173.924
2	0.771	50	49	51	38.564			2	0.386	29	29	29	11.184			stage14									2	1.543	31.75	21	50	48.976			2	0.771	74.5	74	75	57.461			2	2.314	77.667	61	85	179.709
3	2.314	77.667	61	85	179.709			3	0.386	51	51	51	19.668			1	341.292	5.562	4	45	1898.12	0.0554647			3	0.386	22	22	22	8.484			3	1.928	81.4	74	85	156.956			3	0.386	55	55	55	21.21
4	5.013	49.462	48	55	247.967			4	0.386	75	75	75	28.923												4	1.543	23	22	25	35.479			4	1.543	79.75	64	85	123.019			4	0.771	73.5	62	85	56.689
5	1.157	52.667	48	58	60.931			5	0.771	32.5	30	35	25.067			1	0.386	24	24	24	9.255				5	1.157	27	22	37	31.237			5	0.386	61	61	61	23.524			5	0.386	58	58	58	22.367
6	6.17	72.375	51	85	446.572			6	0.771	82	79	85	63.245			2	1.543	31.75	24	41	48.976				6	1.543	40.5	23	76	62.474			6	2.699	68.714	65	79	185.493			6	1.928	75.4	59	85	145.387
7	0.771	73.5	62	85	56.689			7	0.386	42	42	42	16.197			3	0.386	36	36	36	13.883									200.147			7	0.386	61	61	61	23.524			7	0.771	85	85	85	65.559
8	0.386	49	49	49	18.896								247.197			4	0.771	33	21	45	25.452												8	1.543	82.25	74	85	126.876			8	4.628	72.333	55	85	334.736
9	5.013	74.077	49	85	371.372											5	0.386	20	20	20	7.713												9	1.157	61.333	61	62	70.958			9	2.314	81.167	62	85	187.807
10	0.771	85	85	85	65.559																105.279												10	1.157	72.333	63	85	83.684			10	0.771	84	83	85	64.788
11	5.785	68	48	85	393.354																												11	0.771	63.5	62	65	48.976			11	0.386	56	56	56	21.596
12	3.471	81.667	68	85	283.446											stage14																	12	0.771	63	62	64	48.591			12	2.314	77	59	85	178.166
13	0.771	84	83	85	64.788											1	1224.41	17.118	10	85	20959.2	0.0183076											13	0.386	63	63	63	24.295			13	2.699	76.857	55	85	207.475
14	0.386	56	56	56	21.596																												14	1.928	80.8	66	85	155.799			14	1.543	72.25	55	85	111.45
15	0.386	48	48	48	18.511											1	1.157	58.333	57	61	67.487												15	0.386	71	71	71	27.381			15	1.157	74.667	54	85	86.384
16	1.928	68	48	85	131.118											2	4.242	74.545	46	85	316.226												16	2.699	81.143	64	85	219.044			16	1.543	71	66	85	109.522
17	2.699	73.286	51	85	197.834																383.713												17	0.386	69	69	69	26.609			17	0.386	54	54	54	20.825
18	2.314	65.5	52	85	151.557																												18	3.471	75	61	85	260.308			18	4.628	70.667	54	85	327.024
19	3.471	70.889	48	85	246.039											stage14																	19	1.543	75.75	61	85	116.849			19	3.471	81.444	58	85	282.675
20	5.785	70.533	51	85	408.008											1	1210.53	17.789	10	85	21534.2	0.0152936											20	1.928	78.8	63	85	151.943			20	1.157	81.667	79	85	94.482
21	1.543	68.5	50	85	105.666																												21	0.386	67	67	67	25.838			21	3.471	78.778	55	85	273.419
22	1.157	49	48	51	56.689											1	0.386	52	52	52	20.053																	2028.09			22	3.085	75.875	59	85	234.084
23	0.386	51	51	51	19.668											2	0.386	45	45	45	17.354																				23	1.928	68.8	54	85	132.661
24	0.771	76	72	80	58.617											3	0.386	46	46	46	17.739																				24	4.628	78.333	57	85	362.503
25	1.928	67.2	52	85	129.575											4	0.386	48	48	48	18.511																				25	3.085	78.75	54	85	242.954
26	0.386	54	54	54	20.825											5	0.771	47	43	51	36.25																				26	1.543	67.25	54	83	103.737
27	0.386	48	48	48	18.511											6	2.314	64.833	43	85	150.014																				27	2.699	78.571	63	85	212.103
28	6.942	63.667	48	85	441.945											7	0.771	50	43	57	38.564																				28	0.386	64	64	64	24.681
29	0.386	50	50	50	19.282											8	0.771	40	39	41	30.851																				29	2.699	66.571	55	85	179.709
30	3.471	81.444	58	85	282.675																329.336																				30	0.386	57	57	57	21.982
31	1.543	74	51	85	114.15																																				31	2.699	73.571	54	85	198.605
32	0.386	48	48	48	18.511																																				32	0.771	64.5	54	75	49.748
33	6.556	64.941	48	85	425.748																																				33	2.699	76	54	85	205.161
34	3.085	75.875	59	85	234.084																																				34	3.856	69.9	54	85	269.563
35	2.314	65.333	48	85	151.171																																									5202.69
36	5.399	74.5	50	85	402.224
37	4.242	70.545	48	85	299.257
38	2.314	61.833	50	83	143.073
39	3.085	75.25	52	85	232.156
40	0.771	57	50	64	43.963
41	9.255	61.958	48	85	573.448
					7367.67
