# Supplementary material for: An insulin receptor activity surge in follicle cells drives vitellogenesis by upregulating CrebA
Source: EMBO Rep. 2026 Jan 3;27(3):748–73. doi: 10.1038/s44319-025-00672-6 (PMC12894986; doi:10.1038/s44319-025-00672-6)
Supplement: Supplementary file 4 — Source data Fig. 2 [file 44319_2025_672_MOESM4_ESM.zip]

Archive with 10 entries (5 files):
- Figure2/A/
- Figure2/A/A.tif
- Figure2/B/
- Figure2/B/B.tif
- Figure2/C/
- Figure2/C/arichive.tif
- Figure2/D/
- Figure2/D/map.tif
- Figure2/E/
- Figure2/E/GO term.tif
