# Supplementary material for: An insulin receptor activity surge in follicle cells drives vitellogenesis by upregulating CrebA
Source: EMBO Rep. 2026 Jan 3;27(3):748–73. doi: 10.1038/s44319-025-00672-6 (PMC12894986; doi:10.1038/s44319-025-00672-6)
Supplement: Supplementary file 5 — Source data Fig. 3 [file 44319_2025_672_MOESM5_ESM.zip]

Archive with 25 entries (18 files):
- Figure3/A/
- Figure3/A/Atif.tif
- Figure3/B/
- Figure3/B/B.tif
- Figure3/C/
- Figure3/C/C.tif
- Figure3/C/HSD-l(3)3576-anti-Gal.tif
- Figure3/C/HSD-l(3)3576-DAPI.tif
- Figure3/C/HSD-w1118-anti-CrebA.tif
- Figure3/C/HSD-w1118-DAPI.tif
- Figure3/C/ND-l(3)3576-anti-Gal.tif
- Figure3/C/ND-l(3)3576-DAPI.tif
- Figure3/C/ND-w1118-anti-CrebA.tif
- Figure3/C/ND-w1118-DAPI.tif
- Figure3/D/
- Figure3/D/anti-Gal.jpg
- Figure3/D/anti-Tubulin.jpg
- Figure3/D/D.tif
- Figure3/E/
- Figure3/E/E.tif
- Figure3/F/
- Figure3/F/F.tif
- Figure3/G/
- Figure3/G/G.tif
- Figure3/G/qPCR.xls
