# Supplementary material for: An insulin receptor activity surge in follicle cells drives vitellogenesis by upregulating CrebA
Source: EMBO Rep. 2026 Jan 3;27(3):748–73. doi: 10.1038/s44319-025-00672-6 (PMC12894986; doi:10.1038/s44319-025-00672-6)
Supplement: Supplementary file 5 — Source data Fig. 3 [file 44319_2025_672_MOESM5_ESM.zip › Figure3/G/qPCR.xls]

## Sheet: raw data
TJ-W1118-S2-O-1	RP49	15.54	15.67
TJ-W1118-S2-O-1	RP49	15.7	15.67
TJ-W1118-S2-O-1	RP49	15.78	15.67
TJ-W1118-S2-O-2	RP49	15.82	15.81
TJ-W1118-S2-O-2	RP49	15.8	15.81
TJ-W1118-S2-O-2	RP49	15.8	15.81
TJ-W1118-S35-O-1	RP49	15.8	15.79
TJ-W1118-S35-O-1	RP49	15.85	15.79
TJ-W1118-S35-O-1	RP49	15.72	15.79
TJ-W1118-S35-O-2	RP49	15.83	15.84
TJ-W1118-S35-O-2	RP49	15.77	15.84
TJ-W1118-S35-O-2	RP49	15.92	15.84				CrebA
TJ-W1118-S2-O-1	CrebA	27.48	27.68	12.01	0.000242454		0.000319273	0.759394		0.52958
TJ-W1118-S2-O-1	CrebA	27.8	27.68					0.890643		0.427181
TJ-W1118-S2-O-1	CrebA	27.76	27.68					1.34996		0.174696
TJ-W1118-S2-O-2	CrebA	27.66	27.59	11.78	0.000284359
TJ-W1118-S2-O-2	CrebA	27.53	27.59
TJ-W1118-S2-O-2	CrebA	27.59	27.59
TJ-W1118-S35-O-1	CrebA	28.31	28.32	12.53	0.000169081
TJ-W1118-S35-O-1	CrebA	28.32	28.32
TJ-W1118-S35-O-1	CrebA	28.32	28.32
TJ-W1118-S35-O-2	CrebA	28.54	28.68	12.84	0.000136388
TJ-W1118-S35-O-2	CrebA	28.66	28.68
TJ-W1118-S35-O-2	CrebA	28.83	28.68				Yp1
TJ-W1118-S2-O-1	Yp1	17.18	17.21	1.54	0.343885		0.31577	1.08904		0.418428
TJ-W1118-S2-O-1	Yp1	17.26	17.21					0.915767		0.439231
TJ-W1118-S2-O-1	Yp1	17.18	17.21					0.995196		0.600008
TJ-W1118-S2-O-2	Yp1	17.6	17.6	1.79	0.289172
TJ-W1118-S2-O-2	Yp1	17.56	17.6
TJ-W1118-S2-O-2	Yp1	17.64	17.6
TJ-W1118-S35-O-1	Yp1	18.68	18.71	2.92	0.132127
TJ-W1118-S35-O-1	Yp1	18.7	18.71
TJ-W1118-S35-O-1	Yp1	18.76	18.71
TJ-W1118-S35-O-2	Yp1	18.72	18.69	2.85	0.138696
TJ-W1118-S35-O-2	Yp1	18.67	18.69
TJ-W1118-S35-O-2	Yp1	18.68	18.69				Vm26Aa
TJ-W1118-S2-O-1	vm26Aa	15.67	15.68	0.01	0.993092		0.988327	1.00482		0.375514
TJ-W1118-S2-O-1	vm26Aa	15.73	15.68					0.918237		0.478616
TJ-W1118-S2-O-1	vm26Aa	15.66	15.68					1.07694		0.20689
TJ-W1118-S2-O-2	vm26Aa	15.9	15.95	0.14	0.907519
TJ-W1118-S2-O-2	vm26Aa	15.93	15.95
TJ-W1118-S2-O-2	vm26Aa	16.01	15.95
TJ-W1118-S35-O-1	vm26Aa	17.19	17.22	1.43	0.371131
TJ-W1118-S35-O-1	vm26Aa	17.2	17.22
TJ-W1118-S35-O-1	vm26Aa	17.26	17.22
TJ-W1118-S35-O-2	vm26Aa	16.95	16.92	1.08	0.473029
TJ-W1118-S35-O-2	vm26Aa	16.94	16.92
TJ-W1118-S35-O-2	vm26Aa	16.86	16.92
TJ-W1118-S2-O-3	RP49	17.99	17.91
TJ-W1118-S2-O-3	RP49	17.83	17.91
TJ-W1118-S2-O-3	RP49		17.91
TJ-W1118-S2-O-3	CrebA	29.1	29.09	11.18	0.000431007
TJ-W1118-S2-O-3	CrebA	28.93	29.09
TJ-W1118-S2-O-3	CrebA	29.26	29.09
TJ-W1118-S2-O-3	RP49	16.35	16.4
TJ-W1118-S2-O-3	RP49	16.42	16.4
TJ-W1118-S2-O-3	RP49	16.42	16.4
TJ-W1118-S2-O-3	Yp1	18.15	18.07	1.67	0.314253
TJ-W1118-S2-O-3	Yp1	18	18.07
TJ-W1118-S2-O-3	Yp1	18.06	18.07
TJ-W1118-S2-O-3	Vm26Aa	16.26	16.31	-0.09	1.06437
TJ-W1118-S2-O-3	Vm26Aa	16.32	16.31
TJ-W1118-S2-O-3	Vm26Aa	16.36	16.31
TJ-W1118-S35-O-3	RP49	15.46	15.62
TJ-W1118-S35-O-3	RP49	15.65	15.62
TJ-W1118-S35-O-3	RP49	15.74	15.62
TJ-W1118-S35-O-3	CrebA	29.5	29.75	14.13	5.57758e-05
TJ-W1118-S35-O-3	CrebA	29.76	29.75
TJ-W1118-S35-O-3	CrebA	29.98	29.75
TJ-W1118-S35-O-3	RP49	19.17	19
TJ-W1118-S35-O-3	RP49	18.86	19
TJ-W1118-S35-O-3	RP49	18.97	19
TJ-W1118-S35-O-3	Yp1	21.34	21.4	2.4	0.189465
TJ-W1118-S35-O-3	Yp1	21.6	21.4
TJ-W1118-S35-O-3	Yp1	21.34	21.4
TJ-W1118-S35-O-3	RP49	20.41	20.35
TJ-W1118-S35-O-3	RP49	20.42	20.35
TJ-W1118-S35-O-3	RP49	20.22	20.35
TJ-W1118-S35-O-3	vm26Aa	22.65	22.64	2.29	0.204476
TJ-W1118-S35-O-3	vm26Aa	22.68	22.64
TJ-W1118-S35-O-3	vm26Aa	22.59	22.64
