# Supplementary material for: An insulin receptor activity surge in follicle cells drives vitellogenesis by upregulating CrebA
Source: EMBO Rep. 2026 Jan 3;27(3):748–73. doi: 10.1038/s44319-025-00672-6 (PMC12894986; doi:10.1038/s44319-025-00672-6)
Supplement: Supplementary file 6 — Source data Fig. 4 [file 44319_2025_672_MOESM6_ESM.zip]

Archive with 25 entries (19 files):
- Figure4/A/
- Figure4/A/A.tif
- Figure4/A/fig4A-egg.xls
- Figure4/B/
- Figure4/B/B.tif
- Figure4/B/tj_CrebARNAi eggchambers.xls
- Figure4/C/
- Figure4/C/C.tif
- Figure4/D/
- Figure4/D/D.tif
- Figure4/E/
- Figure4/E/E.tif
- Figure4/E/tj_+ stage12.tif
- Figure4/E/tj_+ stage9.tif
- Figure4/E/tj_+ stage9-magnified.tif
- Figure4/E/tj_CrebA RNAi1-stage12.tif
- Figure4/E/tj_CrebA RNAi1-stage9.tif
- Figure4/E/tj_CrebA RNAi1-stage9-magnified.tif
- Figure4/F/
- Figure4/F/F.tif
- Figure4/F/q.tif
- Figure4/F/thickness of VM.xlsx
- Figure4/F/tj_+.tif
- Figure4/F/tj_CrebA RNAi1.tif
- Figure4/F/tj_CrebA RNAi2.tif
