# Supplementary material for: An insulin receptor activity surge in follicle cells drives vitellogenesis by upregulating CrebA
Source: EMBO Rep. 2026 Jan 3;27(3):748–73. doi: 10.1038/s44319-025-00672-6 (PMC12894986; doi:10.1038/s44319-025-00672-6)
Supplement: Supplementary file 6 — Source data Fig. 4 [file 44319_2025_672_MOESM6_ESM.zip › Figure4/A/fig4A-egg.xls]

## Sheet: tj-2277_2828_crebbi egg
tj>+	tj>CrebARNAi-1	tj>CrebARNAi-2	tj>CrebBRNAi
13	0	0.888889	17.6667
18.8333	0	2.5	20.7333
18	0	0.266667	11.5833
16	0	0.333333	12.5
	w1118-tj	mating	n	1-0423	2-0424	3-0425
			3	36	42	39		12	14	13	13
			2	35	38	40		17.5	19	20	18.8333
	tj-2277		2	0	0	0		0	0	0	0
			3	0	0	0		0	0	0	0
	tj-2828		6	2	3	11		0.333333	0.5	1.83333	0.888889
			6	5	22	18		0.833333	3.66667	3	2.5
	tj-CreBB		3	53	47	59		17.6667	15.6667	19.6667	17.6667
			5	113	102	96		22.6	20.4	19.2	20.7333
	w1118-tj	mating	n	1-0426	2-0427	3-0428
			3	49	58	55		16.3333	19.3333	18.3333	18
			3	46	44	54		15.3333	14.6667	18	16
	tj-2277		5	0	0	0		0	0	0	0
			5	0	0	0		0	0	0	0
	tj-2828		5	0	0	4		0	0	0.8	0.266667
			5	0	0	5		0	0	1	0.333333
	tj-CreBB		4	43	52	44		10.75	13	11	11.5833
			4	52	49	49		13	12.25	12.25	12.5
