# Supplementary material for: An insulin receptor activity surge in follicle cells drives vitellogenesis by upregulating CrebA
Source: EMBO Rep. 2026 Jan 3;27(3):748–73. doi: 10.1038/s44319-025-00672-6 (PMC12894986; doi:10.1038/s44319-025-00672-6)
Supplement: Supplementary file 6 — Source data Fig. 4 [file 44319_2025_672_MOESM6_ESM.zip › Figure4/B/tj_CrebARNAi eggchambers.xls]

## Sheet: tj-w1118
"n" represents the number of ovaries on a singal slide
n=1
	Fig1	Fig2	Fig3	Fig4	Fig5	Fig6	Fig7	Fig8	Fig9	Fig10
Stage1-7	9	8	1	1	1	2	6	1	3	1				33		0.464789
Stage8	4	4	1	0	0	2	2	1	2	1				17		0.239437
Stage9	3	2	0	0	0	0	3	0	0	0				8		0.112676
Stage10	0	0	0	0	0	0	0	1	0	0				1		0.0140845
Stage11-12	0	1	0	0	0	0	0	0	0	0				1		0.0140845
Stage13-14	3	3	1	1	1	1	0	0	1	0				11		0.15493
														71
n=1
	Fig1	Fig2	Fig3	Fig4	Fig5	Fig6	Fig7
Stage1-7	5	16	10	1	1	1	1							35		0.530303
Stage8	2	5	4	0	1	0	1							13		0.19697
Stage9	1	4	1	0	0	0	0							6		0.0909091
Stage10	0	0	0	0	0	0	0							0		0
Stage11-12	2	0	0	0	0	1	0							3		0.0454545
Stage13-14	3	2	1	1	2	0	0							9		0.136364
														66
n=4
	Fig1	Fig2	Fig3	Fig4	Fig5	Fig6	Fig7	Fig8	Fig9	Fig10	Fig11	Fig12
Stage1-7	1	11	6	16	4	9	15	12	10	8	5	5		102		0.495146
Stage8	0	3	3	7	3	5	7	2	5	5	1	4		45		0.218447
Stage9	1	1	1	1	0	2	2	3	1	0	1	1		14		0.0679612
Stage10	0	0	0	0	0	0	0	0	0	0	0	0		0		0
Stage11-12	0	1	0	1	1	1	0	1	0	0	0	0		5		0.0242718
Stage13-14	2	3	2	1	0	5	5	5	4	3	5	5		40		0.194175
														206
														51.5

## Sheet: tj-CrebARNAi1
"n" represents the number of ovaries on a singal slide
n=1
	Fig1	Fig2	Fig3	Fig4	Fig5	Fig6	Fig7	Fig8	Fig9	Fig10	Fig11	Fig12	Fig13	Fig14	Fig15	Fig16	Fig17	Fig18					合计
Stage1-7	2	1	3	3	1	1	5	2	3	2	4	3	2	1	1	1	1	1					37		0.486842
Stage8	1	0	1	1	1	0	1	1	1	1	0	1	0	0	1	0	0	0					8		0.105263
Stage9	1	1	2	1	0	1	3	1	1	1	2	2	2	1	0	1	1	1					12		0.157895
Stage10	0	0	0	1	0	0	1	0	1	0	1	1	0	0	1	1	0	0					3		0.0394737
Stage11-12	1	1	3	2	1	1	2	2	1	2	1	1	0	1	1	0	1	0					16		0.210526
Stage13-14	0	0	0	0	0	0	0	0	0	0	0	0	0	0	0	0	0	0					0		0
																							76
n=1
	Fig1	Fig2	Fig3	Fig4	Fig5	Fig6	Fig7	Fig8	Fig9	Fig10	Fig11												合计
Stage1-7	1	4	5	5	4	3	3	4	3	1	4												37		0.381443
Stage8	1	1	2	2	2	0	1	1	2	1	1												14		0.14433
Stage9	0	2	1	4	2	2	1	2	0	0	2												16		0.164948
Stage10	0	1	2	0	0	0	0	1	1	0	0												5		0.0515464
Stage11-12	2	3	4	3	3	2	1	2	2	1	2												25		0.257732
Stage13-14	0	0	0	0	0	0	0	0	0	0	0												0		0
																							97
n=2
	Fig1	Fig1-1	Fig2	Fig3	Fig4	Fig5	Fig6	Fig7	Fig8	Fig9	Fig10	Fig11	Fig12	Fig13	Fig14	Fig15	Fig16	Fig17
Stage1-7	1	2	6	1	1	3	0	4	1	4	0	4	10	3	5	8	6	2		61		0.391026
Stage8	0	0	4	0	1	0	0	0	1	2	0	2	2	3	3	2	2	0		22		0.141026
Stage9	0	2	0	1	0	3	0	5	1	1	0	1	2	1	2	2	4	2		27		0.173077
Stage10	0	0	0	0	0	0	0	0	0	0	0	0	0	0	0	0	0	0		0		0
Stage11-12	3	0	4	1	1	2	0	3	3	3	1	4	4	3	4	4	4	0		44		0.282051
Stage13-14	1	0	0	0	0	0	0	0	0	0	0	0	1	0	0	0	0	0		2		0.0128205
																				156
																				78

## Sheet: CrebARNAi2
"n" represents the number of ovaries on a singal slide
n=1
	Fig1	Fig2	Fig3	Fig4	Fig5	Fig6	Fig7	Fig8	Fig9
Stage1-7	1	2	5	7	4	5	7	3															34		0.441558
Stage8	0	1	2	2	2	2	3	1															13		0.168831
Stage9	1	1	3	4	2	2	2	1															16		0.207792
Stage10	0	0	0	0	0	1	2	1															4		0.0519481
Stage11-12	0	0	1	1	1	1	0	0															4		0.0519481
Stage13-14	0	0	2	0	3	0	0	1															6		0.0779221
																							77
n=1
	Fig1	Fig2	Fig3	Fig4	Fig5	Fig6	Fig7	Fig8	Fig9
Stage1-7	1	4	2	2	4	2	5	5	1														26		0.412698
Stage8	1	1	0	1	2	0	0	1	1														7		0.111111
Stage9	0	2	1	1	2	0	4	3	0														13		0.206349
Stage10	0	1	1	0	0	1	1	1	0														5		0.0793651
Stage11-12	0	1	0	0	0	0	1	0	1														3		0.047619
Stage13-14	0	1	0	2	3	0	1	2	0														9		0.142857
																							63
n=3
	Fig1	Fig2	Fig3	Fig4	Fig5	Fig6	Fig7	Fig8	Fig9	Fig10	Fig11	Fig12	Fig13	Fig14
Stage1-7	7	5	3	5	5	0	7	9	3	1	6	9	5	9		74		0.471338
Stage8	6	2	2	1	1	0	1	4	1	1	2	2	2	1		26		0.165605
Stage9	1	1	1	2	2	0	0	0	0	0	2	0	1	1		11		0.0700637
Stage10	0	0	0	0	0	0	0	0	0	0	0	0	0	0		0		0
Stage11-12	3	0	0	0	0	0	2	0	1	0	1	0	1	0		8		0.0509554
Stage13-14	3	3	2	2	2	5	1	4	3	1	3	3	2	4		38		0.242038
																157
																52.3333

## Sheet: clean data
			The green color represents the data we use for drawing
			tj-w1118-1	tj-w1118-2	tj-2277-1	tj-2277-2	tj-2828-1	tj-2828-2
		Stage1-7	0.464789	0.530303	0.486842	0.381443	0.441558	0.412698
		Stage8	0.239437	0.19697	0.105263	0.14433	0.168831	0.111111
		Stage9	0.112676	0.0909091	0.157895	0.164948	0.207792	0.206349
		Stage10	0.0140845	0	0.0394737	0.0515464	0.0519481	0.0793651
		Stage11-12	0.0140845	0.0454545	0.210526	0.257732	0.0519481	0.047619
		Stage13-14	0.15493	0.136364	0	0	0.0779221	0.142857
		Stage>11	0.169014	0.181818	0.210526	0.257732	0.12987	0.190476
			tj-w1118-3	tj-2277-3	tj-2828-3
		Stage1-7	0.4951	0.391	0.471338
		Stage8	0.2184	0.141	0.165605
		Stage9	0.068	0.1731	0.0700637
		Stage10	0	0	0
		Stage11-12	0.0243	0.2821	0.0509554
		Stage13-14	0.1942	0.0128	0.242038
