# Supplementary material for: An insulin receptor activity surge in follicle cells drives vitellogenesis by upregulating CrebA
Source: EMBO Rep. 2026 Jan 3;27(3):748–73. doi: 10.1038/s44319-025-00672-6 (PMC12894986; doi:10.1038/s44319-025-00672-6)
Supplement: Supplementary file 6 — Source data Fig. 4 [file 44319_2025_672_MOESM6_ESM.zip › Figure4/F/thickness of VM.xlsx]

## Sheet: tj-CD
stage14
20250108								length							stage12
1	0.0008121	96.491	65	121	-90	0.078	15728	0.362	0.375						1	0.003	42.529	0	91.059	-88.877	0.131	26070	1.372
2	0.0007822	98.467	80	108.192	-92.203	0.077	15459.3	0.348							2	0.003	56.947	13.059	90.176	-88.315	0.175	34908.4	1.373
3	0.0009317	95.38	53.065	165.871	-91.848	0.089	17836.1	0.415							3	0.003	59.034	35.037	91.009	-88.929	0.191	37959	1.44
															1	0.02	110.19	92	131	-90	2.159	8705	1.228
															2	0.02	115.362	101	132	-90	2.289	9229	1.244
250109															3	0.02	105.475	94	122	-90	2.093	8438	1.244
1	0.007	125.278	66	158.786	-94.086	0.901	3633.07	0.442	0.41425						4	0.02	132.152	117	147	-90	2.589	10440	1.228
2	0.005	128.054	119.333	140.857	-84.56	0.699	2817.19	0.332
3	0.007	129.099	75	153	-87.879	0.896	3614.78	0.425
4	0.007	128.068	73	144.034	-86.055	0.953	3842.03	0.458
250925
1	0.0009317	159.176	145	172	-90	0.148	29766	0.415	0.377333
2	0.0008719	158.538	131	169.828	-91.975	0.138	27744.1	0.389
3	0.0007374	116.762	94.595	130.41	-78.232	0.086	17280.8	0.328
1	0.0009317	105.252	73.871	121	-88.152	0.098	19682	0.415	0.380333
2	0.0007523	104.177	86.44	116.88	-94.574	0.078	15730.7	0.336
3	0.0008769	88.275	55	102.777	-84.094	0.077	15536.5	0.39
1	0.006	126.462	85	146	-90	0.796	3288	0	255	0.389	0.384667
2	0.007	122.357	60	138	-87.879	0.83	3426	0	255	0.421
3	0.006	95.261	57	117	-95.194	0.531	2191	0	255	0.344
1	0.007	154.839	113	177	-93.814	1.145	4800	0	255	0.464	0.393333
2	0.005	165.682	150	188	-100.784	0.869	3645	0	255	0.33
3	0.006	155.654	146	171	-87.709	0.965	4047	0	255	0.386

## Sheet: tj-2277
20241029										length
1	0.0003754	68.04	45	85	-90	0.026	5103	0	0	0.166	0.149333
2	0.0003653	89.329	63	114	-90	0.033	6521	0	0	0.161
3	0.0002753	76.182	51	102	-90	0.021	4190	0	0	0.121
20250109
1	0.003	32.818	22	60	-53.13	0.087	361	0	255	0.155	0.16775
2	0.004	11.294	6	23	-56.31	0.046	192	0	255	0.252
3	0.002	61.875	42	125	-98.13	0.119	495	0	255	0.11
4	0.003	32.636	21	63	-107.526	0.086	359	0	255	0.154
250925
1	0.0005208	68.969	42.734	98.038	-79.992	0.036	7241.72	0.231	0.197333
2	0.0003919	73.759	47	126	-90	0.029	5827	0.174
3	0.0004216	69.094	56	82	-90	0.029	5873	0.187
1	0.003	138.818	126	172	-90	0.37	1527	0	255	0.156	0.134
2	0.002	141.778	133	166	-91.848	0.309	1276	0	255	0.121
3	0.002	151.889	142	169	-87.614	0.331	1367	0	255	0.125
1	0.003	71.636	57.8	111	-106.699	0.189	788	0.162	0.125
2	0.001	57.6	53.8	66.5	-73.301	0.083	345.6	0.081
3	0.002	54.278	43.667	76.5	-86.634	0.13	542.778	0.132
1	0.002	100	93	105	-90	0.22	900	0	255	0.125	0.134667
2	0.003	100.917	93	121	-87.274	0.296	1211	0	255	0.164
3	0.002	90.75	83	104	-92.603	0.177	726	0	255	0.115

## Sheet: tj-2828
250304
1	0.003	19.888	10.765	47.278	-96.911	0.059	238.652	0.174	0.1805
2	0.003	18.508	4.361	49.611	-93.094	0.06	240.605	0.195
3	0.003	43.331	24.941	90.75	-94.289	0.15	606.631	0.211
4	0.002	25.406	12.519	46.333	-94.236	0.063	254.065	0.142
1	0.003	34	25	50	-101.31	0.091		0.159	0.182
2	0.003	41.385	29	73	-84.523	0.13		0.19
3	0.003	38.727	29	49	-84.289	0.103		0.156
4	0.004	52.6	43	66	-102.095	0.191		0.223
250925
1	0.0004684	106.35	94.903	120.677	-95.528	0.05	9996.9	0.209	0.210667
2	0.0004534	105.101	91.933	119.2	-93.814	0.048	9564.2	0.201
3	0.0004982	98.334	84.182	109.545	-84.806	0.049	9833.36	0.222
1	0.0004385	18168.4	13080	23039	-33.69	7.966	1598823	0	65535	0.193	0.242
2	0.0006876	35097	26601	40856	-23.199	24.132	4843387	0	65535	0.306
3	0.0005531	18222.1	11697	32501	-29.358	10.078	2022657	0	65535	0.246
4	0.0005032	21508	15068	31165	-32.735	10.823	2172313	0	65535	0.223
1	0.002	20256.1	17008	26467	-53.13	39.179	627939	0	65535	0.237	0.215
2	0.002	20191.3	18569	22224	-51.34	34.014	545164	0	65535	0.202
3	0.002	18507.7	15982	20170	-57.529	31.178	499709	0	65535	0.206

## Sheet: clean data
tj>+	tj>CrebARNAi-1	tj>CrebARNAi-2
0.41425	0.16775	0.1805
0.377333	0.134667	0.182
0.393333	0.134	0.242
0.380333	0.197333	0.215
0.384667	0.125	0.210667
