# Supplementary material for: An insulin receptor activity surge in follicle cells drives vitellogenesis by upregulating CrebA
Source: EMBO Rep. 2026 Jan 3;27(3):748–73. doi: 10.1038/s44319-025-00672-6 (PMC12894986; doi:10.1038/s44319-025-00672-6)
Supplement: Supplementary file 7 — Source data Fig. 5 [file 44319_2025_672_MOESM7_ESM.zip]

Archive with 34 entries (25 files):
- Figure5/A/
- Figure5/A/A.tif
- Figure5/A/Fig5A-egg.xls
- Figure5/B/
- Figure5/B/5B-egg.xls
- Figure5/B/B.tif
- Figure5/C/
- Figure5/C/C.tif
- Figure5/D/
- Figure5/D/D.tif
- Figure5/D/qPCR.xls
- Figure5/E/
- Figure5/E/E.tif
- Figure5/E/HSD-tj_+.tif
- Figure5/E/HSD-tj_CrebA.tif
- Figure5/E/ND-tj_+.tif
- Figure5/E/ND-tj_CrebA.tif
- Figure5/F/
- Figure5/F/F.tif
- Figure5/F/tj_InRDN,CrebA.tif
- Figure5/F/tj_InRDN.tif
- Figure5/G/
- Figure5/G/G.tif
- Figure5/G/HSD-tj_+.tif
- Figure5/G/HSD-tj_CrebA.tif
- Figure5/G/ND-tj_+.tif
- Figure5/G/ND-tj_CrebA.tif
- Figure5/H/
- Figure5/H/H.tif
- Figure5/H/tj_InRDN.tif
- Figure5/H/tj_inRDN;CrebA.tif
- Figure5/I/
- Figure5/I/I.tif
- Figure5/I/Thickness of VM.xlsx
