# Supplementary material for: An insulin receptor activity surge in follicle cells drives vitellogenesis by upregulating CrebA
Source: EMBO Rep. 2026 Jan 3;27(3):748–73. doi: 10.1038/s44319-025-00672-6 (PMC12894986; doi:10.1038/s44319-025-00672-6)
Supplement: Supplementary file 7 — Source data Fig. 5 [file 44319_2025_672_MOESM7_ESM.zip › Figure5/A/Fig5A-egg.xls]

## Sheet: CD_HSD-79021
w1118-ND	w1118-HSD	79021-ND	79021-HSD
4.83333	2.06667	10.3333	3.66667
5.58333	1.33333	6.5	3.72222
6.46667	1.46667	8.41667	2.58333
5	1.33333	7.16667	2.72222
W1118
	date	n	230427	230428	230429	230430	230501	230502
population 1	ND	4	93	29	29	26	20	12	4.83333
		4	123	34	27	33	15	19	5.58333
	HSD	5	125	17	30	12	10	9	2.06667
		4	118	24	15	8	2	6	1.33333
	date		230427	230428	230429	230430	230501	230502
population 2	ND	5	47	24	25	25	31	41	6.46667
		5	67	33	29	24	25	26	5
	HSD	4	58	4	9	7	9	6	1.46667
		5	53	21	17	9	5	6	1.33333
tj>79021	date		230427	230428	230429	230430	230501	230502
population 1	ND	6	68	62	56	38	82	66	10.3333
	HSD	6	68	46	20	30	12	24	3.66667
	date
population 2	ND	5	37	49	20	51	28	38	6.5
	HSD	5	60	22	17	27	16	24	3.72222
	date		230427	230428	230429	230430	230501	230502
population 3	ND	4	38	29	42	29	49	23	8.41667
	HSD	4	56	12	7	14	6	11	2.58333
	date		230427	230428	230429	230430	230501	230502
population 4	ND	6	42	43	40	39	55	35	7.16667
	HSD	6	41	23	21	19	25	5	2.72222
