# Supplementary material for: An insulin receptor activity surge in follicle cells drives vitellogenesis by upregulating CrebA
Source: EMBO Rep. 2026 Jan 3;27(3):748–73. doi: 10.1038/s44319-025-00672-6 (PMC12894986; doi:10.1038/s44319-025-00672-6)
Supplement: Supplementary file 7 — Source data Fig. 5 [file 44319_2025_672_MOESM7_ESM.zip › Figure5/B/5B-egg.xls]

## Sheet: 79021-InRDN
tj>+	tj>InRDN	tj>79021	tj>79021-InRDN
12	0	15.5	11
9.88889	1.25	19	15
11.1111	1	16.3333	4.5
8.5	0	11.6667	10
10.3889	0	15.3333	9.5
8.55556	0	17.5	14.25
10.5333	0.111111	15.3333
12.9333	1.22222	15.1667
11.9333	1.11111
	0.777778
	n/date	240301	240302		egg/female/day
tj>InRDN	2	0	0		0
	2	5	0		1.25
	2	0	4		1
	2	0	0		0
	2	0	0		0
	2	0	0		0
	n/date	250417	250418
tj>InRDN	3	1	0	0	0.111111
	3	8	3	0	1.22222
	n/date
tj>InRDN	2	6	3	1	1.11111
	2	4	1	2	0.777778
	n/date	240301	240302
tj>79021-InRDN	2	24	20		11
	2	40	20		15
	2	18	0		4.5
	2	18	22		10
	2	0	38		9.5
	3	15	42		9.5
	3	13	12		4.16667
	n/date	230426	230427	230428
tj>79021	6	68	62	56	10.3333
	5	37	49	20	7.06667
	4	38	29	42	9.08333
	6	42	43	40	6.94444
		241221	241222	241223
tj>79021	3	24	34	34	10.2222
	4	26	46	33	8.75
	2	31	24	37	15.3333
	2	27	33	31	15.1667
tj>+	n/data	241222	241223	241224
	3	37	33	38	12
	3	22	27	40	9.88889
	3	27	25	48	11.1111
tj>+	n/data	241223	241224	241225
	6	43	55	55	8.5
	6	62	40	85	10.3889
	6	64	30	60	8.55556
tj>+	n/data	241221	241222	241223
	5	27	34	97	10.5333
	5	41	43	110	12.9333
	5	45	30	104	11.9333
