# Supplementary material for: An insulin receptor activity surge in follicle cells drives vitellogenesis by upregulating CrebA
Source: EMBO Rep. 2026 Jan 3;27(3):748–73. doi: 10.1038/s44319-025-00672-6 (PMC12894986; doi:10.1038/s44319-025-00672-6)
Supplement: Supplementary file 7 — Source data Fig. 5 [file 44319_2025_672_MOESM7_ESM.zip › Figure5/D/qPCR.xls]

## Sheet: Sheet1
sample	gene	CT	CT mean	CT sd	concentration	concentration mean	concentration sd
TJ-YP1-1	RP49	16.47	16.59	0.14
TJ-YP1-1	RP49	16.74	16.59	0.14
TJ-YP1-1	RP49	16.55	16.59	0.14
TJ-YP1-INRDN-1	RP49	15.77	15.74	0.9
TJ-YP1-INRDN-1	RP49	15.71		0.9
TJ-YP1-INRDN-1	RP49			0.9
TJ-YP1-79021-INRDN-1	RP49	15.62	15.59	0.05
TJ-YP1-79021-INRDN-1	RP49	15.61	15.59	0.05
TJ-YP1-79021-INRDN-1	RP49	15.53	15.59	0.05
TJ-YP1-1	CrebA	24.57	24.21	0.32		7.62	0.00508337		0.00483953	1.05038
TJ-YP1-1	CrebA	24.05	24.21	0.32		7.62				1.07245
TJ-YP1-1	CrebA	24	24.21	0.32		7.62				0.877162
TJ-YP1-INRDN-1	CrebA	24.27	24.39	0.1		8.65	0.00248938			0.514383
TJ-YP1-INRDN-1	CrebA	24.44	24.39	0.1						0.514383
TJ-YP1-INRDN-1	CrebA	25.44	24.39	0.1						0.500318
TJ-YP1-79021-INRDN-1	CrebA	26.44	19.29	0.09		3.7	0.0769465			15.8996
TJ-YP1-79021-INRDN-1	CrebA	27.44	19.29	0.09		3.7				13.0947
TJ-YP1-79021-INRDN-1	CrebA	28.44	19.29	0.09		3.7				17.7644
TJ-YP1-1	Yp1	29.44	23.03	0.13		6.44	0.0115177		0.488508	0.0235773
TJ-YP1-1	Yp1			0.13						1.4779
TJ-YP1-1	Yp1	16.62	16.63	0.13						1.49853
TJ-YP1-INRDN-1	Yp1	16.97	16.97	0.03		1.23	0.426317			0.872692
TJ-YP1-INRDN-1	Yp1	17	16.97	0.03		16.97				1.0523
TJ-YP1-INRDN-1	Yp1	16.94	16.97	0.03		16.97				0.825617
TJ-YP1-79021-INRDN-1	Yp1	15.71	15.84	0.11		0.25	0.840896			1.72136
TJ-YP1-79021-INRDN-1	Yp1	15.92	15.84	0.11		0.25				2.14882
TJ-YP1-79021-INRDN-1	Yp1	15.87	15.84	0.11		0.25				1.93663
TJ-YP1-1	vm26Aa	14.17	14.12	0.06		-2.47	5.54044		4.75527	1.16512
TJ-YP1-1	vm26Aa	14.06	14.12	0.06		-2.47				0.901546
TJ-YP1-1	vm26Aa	14.14	14.12	0.06		-2.47				0.933339
TJ-YP1-INRDN-1	vm26Aa	16.51	16.38	0.12		0.64	0.641713			0.134948
TJ-YP1-INRDN-1	vm26Aa	16.35	16.38	0.12		16.38				0.145639
TJ-YP1-INRDN-1	vm26Aa	16.27	16.38	0.12		16.38				0.146652
TJ-YP1-79021-INRDN-1	vm26Aa	15.45	15.49	0.03		-0.1	1.07177			0.225386
TJ-YP1-79021-INRDN-1	vm26Aa	15.51	15.49	0.03		-0.1				0.258901
TJ-YP1-79021-INRDN-1	vm26Aa	15.51	15.49	0.03		-0.1				0.281357
TJ-YP1-1	RP49	16.26	16.29	0.04
TJ-YP1-1	RP49	16.33	16.29	0.04
TJ-YP1-1	RP49	16.26	16.29	0.04
TJ-YP1-INRDN-1	RP49	15.93	15.85	0.09
TJ-YP1-INRDN-1	RP49	15.75	15.85	0.09
TJ-YP1-INRDN-1	RP49	15.86	15.85	0.09
TJ-YP1-79021-INRDN-1	RP49	15.88	15.92	0.03
TJ-YP1-79021-INRDN-1	RP49	15.94	15.92	0.03
TJ-YP1-79021-INRDN-1	RP49	15.93	15.92	0.03
TJ-YP1-1	CrebA	23.87	23.88	0.02		7.59	0.00519018
TJ-YP1-1	CrebA	23.9	23.88	0.02		7.59
TJ-YP1-1	CrebA	23.88	23.88	0.02		7.59
TJ-YP1-INRDN-1	CrebA	24.65	24.5	0.38		8.65	0.00248938
TJ-YP1-INRDN-1	CrebA	24.78	24.5	0.38		8.65
TJ-YP1-INRDN-1	CrebA	24.07	24.5	0.38		8.65
TJ-YP1-79021-INRDN-1	CrebA	19.9	19.9	0.04		3.98	0.0633725
TJ-YP1-79021-INRDN-1	CrebA	19.94	19.9	0.04		3.98
TJ-YP1-79021-INRDN-1	CrebA	19.85	19.9	0.04		3.98
TJ-YP1-1	Yp1	16.72	16.76	0.06		0.47	0.721965
TJ-YP1-1	Yp1	16.74	16.76	0.06		0.47
TJ-YP1-1	Yp1	16.83	16.76	0.06		0.47
TJ-YP1-INRDN-1	Yp1	16.86	16.81	0.06		0.96	0.514057
TJ-YP1-INRDN-1	Yp1	16.82	16.81	0.06		0.96
TJ-YP1-INRDN-1	Yp1	16.75	16.81	0.06		0.96
TJ-YP1-79021-INRDN-1	Yp1	15.75	15.85	0.09		-0.07	1.04972
TJ-YP1-79021-INRDN-1	Yp1	15.91	15.85	0.09		-0.07
TJ-YP1-79021-INRDN-1	Yp1	15.88	15.85	0.09		-0.07
TJ-YP1-1	vm26Aa	14.23	14.19	0.04		-2.1	4.28709
TJ-YP1-1	vm26Aa	14.18	14.19	0.04		-2.1
TJ-YP1-1	vm26Aa	14.16	14.19	0.04		-2.1
TJ-YP1-INRDN-1	vm26Aa	16.51	16.38	0.14		0.53	0.692555
TJ-YP1-INRDN-1	vm26Aa	16.4	16.38	0.14		0.53
TJ-YP1-INRDN-1	vm26Aa	16.24	16.38	0.14		0.53
TJ-YP1-79021-INRDN-1	vm26Aa	15.57	15.62	0.08		-0.3	1.23114
TJ-YP1-79021-INRDN-1	vm26Aa	15.59	15.62	0.08		-0.3
TJ-YP1-79021-INRDN-1	vm26Aa	15.71	15.62	0.08		-0.3
TJ-YP1-1	RP49	16.47	16.47	0.05
TJ-YP1-1	RP49	16.51	16.47	0.05
TJ-YP1-1	RP49	16.42	16.47	0.05
TJ-YP1-INRDN-1	RP49	15.96	15.97	0.03
TJ-YP1-INRDN-1	RP49	16	15.97	0.03
TJ-YP1-INRDN-1	RP49	15.94	15.97	0.03
TJ-YP1-79021-INRDN-1	RP49	15.93	16.03	0.1
TJ-YP1-79021-INRDN-1	RP49	16.08	16.03	0.1
TJ-YP1-79021-INRDN-1	RP49	16.1	16.03	0.1
TJ-YP1-1	CrebA	24.24	24.35	0.1		7.88	0.00424506
TJ-YP1-1	CrebA	24.36	24.35	0.1		7.88
TJ-YP1-1	CrebA	24.44	24.35	0.1		7.88
TJ-YP1-INRDN-1	CrebA	24.58	24.66	0.08		8.69	0.0024213
TJ-YP1-INRDN-1	CrebA	24.69	24.66	0.08		8.69
TJ-YP1-INRDN-1	CrebA	24.72	24.66	0.08		8.69
TJ-YP1-79021-INRDN-1	CrebA	19.6	19.57	0.04		3.54	0.0859714
TJ-YP1-79021-INRDN-1	CrebA	19.59	19.57	0.04		3.54
TJ-YP1-79021-INRDN-1	CrebA	19.53	19.57	0.04		3.54
TJ-YP1-1	Yp1	16.91	16.92	0.06		0.45	0.732043
TJ-YP1-1	Yp1	16.86	16.92	0.06		0.45
TJ-YP1-1	Yp1	16.98	16.92	0.06		0.45
TJ-YP1-INRDN-1	Yp1	17.3	17.28	0.02		1.31	0.403321
TJ-YP1-INRDN-1	Yp1	17.27	17.28	0.02		1.31
TJ-YP1-INRDN-1	Yp1	17.26	17.28	0.02		1.31
TJ-YP1-79021-INRDN-1	Yp1	15.94	16.11	0.15		0.08	0.946058
TJ-YP1-79021-INRDN-1	Yp1	16.16	16.11	0.15		0.08
TJ-YP1-79021-INRDN-1	Yp1	16.22	16.11	0.15		0.08
TJ-YP1-1	vm26Aa	14.37	14.32	0.04		-2.15	4.43828
TJ-YP1-1	vm26Aa	14.3	14.32	0.04		-2.15
TJ-YP1-1	vm26Aa	14.29	14.32	0.04		-2.15
TJ-YP1-INRDN-1	vm26Aa	16.67	16.49	0.16		0.52	0.697372
TJ-YP1-INRDN-1	vm26Aa	16.42	16.49	0.16		0.52
TJ-YP1-INRDN-1	vm26Aa	16.39	16.49	0.16		0.52
TJ-YP1-79021-INRDN-1	vm26Aa	15.62	15.61	0.09		-0.42	1.33793
TJ-YP1-79021-INRDN-1	vm26Aa	15.51	15.61	0.09		-0.42
TJ-YP1-79021-INRDN-1	vm26Aa	15.7	15.61	0.09		-0.42
TJ-YP1	rp49	15.64
TJ-YP1	rp49	15.77
TJ-YP1	rp49	15.52
TJ-YP1	CrebA	27.47		15.64	11.83	0.000274672	0.000296744	0.925619			CrebA
TJ-YP1	CrebA	27.42		15.64	11.78	0.000284359		0.958261			w-tj	tj-79021C1
TJ-YP1	CrebA	27.2		15.64	11.56	0.000331202		1.11612			0.925619	45.5696
TJ-YP1	Yp1	18.15		15.64	2.51	0.175556	0.161545	1.08673			0.958261	38.8136
TJ-YP1	Yp1	18.28		15.64	2.64	0.160428		0.993088			1.11612	39.6292
TJ-YP1	Yp1	18.39		15.64	2.75	0.148651		0.920183
TJ-YP1	vm26Aa	16.06		15.64	0.42	0.747425	0.724915	1.03105			Yp1
TJ-YP1	vm26Aa	15.98		15.64	0.34	0.790041		1.08984			w-tj	tj-79021C1
TJ-YP1	vm26Aa	16.29		15.64	0.65	0.63728		0.87911			1.08673	5.20534
TJ-YP1-79021	RP49	16.31									0.993088	3.63006
TJ-YP1-79021	RP49	16.08									0.920183	4.08403
TJ-YP1-79021	RP49	16.01
TJ-YP1-79021	CrebA	22.45		16.13	6.32	0.0125167	0.0119314	1.04906	45.5696		vm26Aa
TJ-YP1-79021	CrebA	22.57		16.13	6.44	0.0115177		0.96533	38.8136		w-tj	tj-79021C1
TJ-YP1-79021	CrebA	22.54		16.13	6.41	0.0117597		0.985613	39.6292		1.03105	1.93739
TJ-YP1-79021	Yp1	16.38		16.13	0.25	0.840896	0.695689	1.20872	5.20534		1.08984	1.8714
TJ-YP1-79021	Yp1	16.9		16.13	0.77	0.586417		0.84293	3.63006		0.87911	2.01966
TJ-YP1-79021	Yp1	16.73		16.13	0.6	0.659754		0.948346	4.08403
TJ-YP1-79021	vm26Aa	15.64		16.13	-0.49	1.40444	1.40838	0.997207	1.93739
TJ-YP1-79021	vm26Aa	15.69		16.13	-0.44	1.3566		0.963239	1.8714
TJ-YP1-79021	vm26Aa	15.58		16.13	-0.55	1.46409		1.03955	2.01966
