# Supplementary material for: An insulin receptor activity surge in follicle cells drives vitellogenesis by upregulating CrebA
Source: EMBO Rep. 2026 Jan 3;27(3):748–73. doi: 10.1038/s44319-025-00672-6 (PMC12894986; doi:10.1038/s44319-025-00672-6)
Supplement: Supplementary file 7 — Source data Fig. 5 [file 44319_2025_672_MOESM7_ESM.zip › Figure5/I/Thickness of VM.xlsx]

## Sheet: tj-CD
stage14
20250108								length							stage12
1	0.0008121	96.491	65	121	-90	0.078	15728	0.362	0.375						1	0.003	42.529	0	91.059	-88.877	0.131	26070	1.372
2	0.0007822	98.467	80	108.192	-92.203	0.077	15459.3	0.348							2	0.003	56.947	13.059	90.176	-88.315	0.175	34908.4	1.373
3	0.0009317	95.38	53.065	165.871	-91.848	0.089	17836.1	0.415							3	0.003	59.034	35.037	91.009	-88.929	0.191	37959	1.44
															1	0.02	110.19	92	131	-90	2.159	8705	1.228
															2	0.02	115.362	101	132	-90	2.289	9229	1.244
250109															3	0.02	105.475	94	122	-90	2.093	8438	1.244
1	0.007	125.278	66	158.786	-94.086	0.901	3633.07	0.442	0.41425						4	0.02	132.152	117	147	-90	2.589	10440	1.228
2	0.005	128.054	119.333	140.857	-84.56	0.699	2817.19	0.332
3	0.007	129.099	75	153	-87.879	0.896	3614.78	0.425
4	0.007	128.068	73	144.034	-86.055	0.953	3842.03	0.458
250925
1	0.0009317	159.176	145	172	-90	0.148	29766	0.415	0.377333
2	0.0008719	158.538	131	169.828	-91.975	0.138	27744.1	0.389
3	0.0007374	116.762	94.595	130.41	-78.232	0.086	17280.8	0.328
1	0.0009317	105.252	73.871	121	-88.152	0.098	19682	0.415	0.380333
2	0.0007523	104.177	86.44	116.88	-94.574	0.078	15730.7	0.336
3	0.0008769	88.275	55	102.777	-84.094	0.077	15536.5	0.39
1	0.006	126.462	85	146	-90	0.796	3288	0	255	0.389	0.384667
2	0.007	122.357	60	138	-87.879	0.83	3426	0	255	0.421
3	0.006	95.261	57	117	-95.194	0.531	2191	0	255	0.344
1	0.007	154.839	113	177	-93.814	1.145	4800	0	255	0.464	0.393333
2	0.005	165.682	150	188	-100.784	0.869	3645	0	255	0.33
3	0.006	155.654	146	171	-87.709	0.965	4047	0	255	0.386

## Sheet: tj-HSD
250304
1	0.005	80.455	68	108	-90	0.422	1770	0	255	0.324	0.34
2	0.006	76.577	63	125	-90	0.475	1991	0	255	0.386
3	0.005	79.619	73	94	-87.138	0.399	1672	0	255	0.309
4	0.005	92.565	80	116	-84.806	0.508	2129	0	255	0.341
1	0.005	43.571	30	78	-84.289	0.222	915	0	255	0.313	0.331333
2	0.005	45.591	39	53	-79.216	0.243	1003	0	255	0.333
4	0.006	61.913	54	70	-79.695	0.345	1424	0	255	0.348
250925
1	0.007	84.179	69	110	-90	0.575	2357	0	255	0.422	0.357667
2	0.005	127.318	109	142	-98.13	0.684	2801	0	255	0.331
3	0.005	99.773	87	121	-82.528	0.536	2195	0	255	0.32
1	0.004	114.167	100	135	-90	0.498	2055	0	255	0.265	0.326333
2	0.005	128.429	109	154	-87.138	0.653	2697	0	255	0.312
3	0.007	133	114	174	54.462	0.87	3591	0	255	0.402
1	0.006	97.348	70	129	-90	0.538	2239	0	255	0.341	0.338333
2	0.006	118.458	78	136	-105.255	0.683	2843	0	255	0.354
3	0.005	110.136	93	127	-104.036	0.582	2423	0	255	0.32

## Sheet: tj-InRDN
											um
	1	0.004	107.556	97	143	-86.634	0.473	1936	0	255	0.266	0.256
	2	0.004	59.438	55	71	-78.179	0.232	951	0	255	0.229
	3	0.005	105	99	133	-90	0.487	1995	0	255	0.273
	1	0.004	148.867	144	166	-69.677	0.545	2233	0	255	0.225	0.226333
	2	0.004	141.118	131	193	-93.576	0.586	2399	0	255	0.25
	3	0.003	150.929	140	173	32.471	0.516	2113	0	255	0.204
	1	0.004	52.222	41	86	-72.646	0.229	940	0	255	0.262	0.28525
	2	0.003	52.167	37	93	-116.565	0.153	626	0	255	0.175
	3	0.008	61.727	43	95	-104.47	0.497	2037	0	255	0.5
	4	0.003	68.857	53	114	-85.601	0.235	964	0	255	0.204

## Sheet: tj-InRDN-CrebA
	1	0.01	114.146	100	181	-90	1.143	4680	0	255	0.625	0.616667
	2	0.009	83.486	73	91	-96.71	0.713	2922	0	255	0.535
	3	0.011	90.956	80	99	-103.092	0.999	4093	0	255	0.69
	1	0.004	124.353	112	157	-93.576	0.516	2114	0	255	0.25	0.328667
	2	0.006	127.435	116	167	-84.806	0.716	2931	0	255	0.345
	3	0.006	91.808	72	105	-90	0.583	2387	0	255	0.391
	1	0.008	157.75	149	171	-135	1.232	5048	0	255	0.486	0.564
	2	0.01	156.116	147	173	-116.565	1.639	6713	0	255	0.664
	3	0.009	139.806	132	154	-78.366	1.229	5033	0	255	0.542
	1	0.007	70.862	61	85	-75.466	0.494	2055	0	255	0.432	0.461
	2	0.007	91.667	75	106	-88.025	0.661	2750	0	255	0.45
	3	0.008	97.273	74	147	-68.199	0.772	3210	0	255	0.501

## Sheet: tj-CrebA-CD
250304
1	0.01	77.854	63	104	-106.144	0.767	3192	0	255	0.613	0.55025
2	0.009	91.944	77	144	-101.634	0.796	3310	0	255	0.538
3	0.009	104.486	71	124	-93.18	0.929	3866	0	255	0.559
4	0.008	122.333	113	138	-95.44	0.97	4037	0	255	0.491
250925
1	0.01	11.791	2	36	-71.996	0.124	507	0	255	0.657	0.726333
2	0.012	27.36	10	94	-78.232	0.334	1368	0	255	0.766
3	0.012	39.122	23	53	-82.875	0.468	1917	0	255	0.756
1	0.012	111.633	99	123	-87.614	1.315	5470	0	255	0.745	0.74
2	0.012	81.776	67	94	-87.614	0.963	4007	0	255	0.745
3	0.012	72.917	64	90	-102.265	0.841	3500	0	255	0.73

## Sheet: tj-CrebA-HSD
250304
1	0.009	126.806	112	151	-86.73	1.092	4565	0	255	0.542	0.57525
2	0.01	122.073	105	182	-94.289	1.197	5005	0	255	0.62
3	0.008	136.829	124	183	-81.634	1.145	4789	0	255	0.531
4	0.01	110.825	98	139	-75.256	1.06	4433	0	255	0.608
250304
1	0.009	66.027	58	73	-93.18	0.587	2443	0	255	0.559	0.4815
2	0.007	73	64	97	-43.603	0.526	2190	0	255	0.45
3	0.007	81.333	69	97	-90	0.587	2440	0	255	0.45
4	0.007	108.452	100	124	-84.289	0.808	3362	0	255	0.467
1	0.007	126.774	115	146	-95.711	0.945	3930	0	255	0.467	0.455667
2	0.006	130.593	119	153	-94.399	0.847	3526	0	255	0.404
3	0.008	107.97	84	155	-90	0.856	3563	0	255	0.496

## Sheet: clean data
LEFT	tj>+ ND	tj>+ HSD	tj>CrebA ND	tj>CrebA HSD		RIGHT	tj>+ ND	tj>InRDN	tj>CrebA	tj>InRDN;CrebA
	0.41425	0.34	0.55025	0.57525			0.41425	0.256	0.55025	0.616667
	0.377333	0.331333	0.726333	0.4815			0.377333	0.226333	0.726333	0.328667
	0.393333	0.357667	0.74	0.455667			0.393333	0.28525	0.74	0.564
	0.380333	0.326333					0.380333			0.461
	0.384667	0.338333					0.384667
