# Supplementary material for: An insulin receptor activity surge in follicle cells drives vitellogenesis by upregulating CrebA
Source: EMBO Rep. 2026 Jan 3;27(3):748–73. doi: 10.1038/s44319-025-00672-6 (PMC12894986; doi:10.1038/s44319-025-00672-6)
Supplement: Supplementary file 8 — Source data Fig. 6 [file 44319_2025_672_MOESM8_ESM.zip]

Archive with 38 entries (31 files):
- Figure6/A/
- Figure6/A/A.tif
- Figure6/B/
- Figure6/B/B.tif
- Figure6/C/
- Figure6/C/C.tif
- Figure6/C/CHIP-qPCR.xls
- Figure6/D/
- Figure6/D/D.tif
- Figure6/D/qPCR.xls
- Figure6/E/
- Figure6/E/Etif.tif
- Figure6/E/stage10-antiCrebA.tif
- Figure6/E/stage10-DAPI.tif
- Figure6/E/stage10-GFP.tif
- Figure6/E/stage10-Merge.tif
- Figure6/E/stage11-antiCrebA.tif
- Figure6/E/stage11-DAPI.tif
- Figure6/E/stage11-GFP.tif
- Figure6/E/stage11-Merge.tif
- Figure6/E/stage8-antiCrebA.tif
- Figure6/E/stage8-DAPI.tif
- Figure6/E/stage8-GFP.tif
- Figure6/E/stage8-Merge.tif
- Figure6/E/stage9-antiCrebA.tif
- Figure6/E/stage9-DAPI.tif
- Figure6/E/stage9-GFP.tif
- Figure6/E/stage9-Merge.tif
- Figure6/F/
- Figure6/F/CrebA-quantification.xlsx
- Figure6/F/F.tif
- Figure6/F/FOXO-GFP-quantification.xlsx
- Figure6/G/
- Figure6/G/G.tif
- Figure6/G/stage9-antiCrebA.tif
- Figure6/G/stage9-DAPI.tif
- Figure6/G/stage9-GFP.tif
- Figure6/G/stage9-Merge.tif
