# Supplementary material for: An insulin receptor activity surge in follicle cells drives vitellogenesis by upregulating CrebA
Source: EMBO Rep. 2026 Jan 3;27(3):748–73. doi: 10.1038/s44319-025-00672-6 (PMC12894986; doi:10.1038/s44319-025-00672-6)
Supplement: Supplementary file 8 — Source data Fig. 6 [file 44319_2025_672_MOESM8_ESM.zip › Figure6/C/CHIP-qPCR.xls]

## Sheet: Raw data
Sample	Gene	CT	CT mean	CT sd	concentration			%input
IGG-1	PEAK1-1	32.15	32.18	0.4			14.3593	0.00475801	0	1
IGG-1	PEAK1-1	32.6	32.18	0.4			14.3593	0.00475801	0	1
IGG-1	PEAK1-1	31.8	32.18	0.4			14.3593	0.00475801	0	1
IGG-2	PEAK1-1	31.28	31.11	0.37		FOXO IDF ：	13.2893	0.00998912	0	1
IGG-2	PEAK1-1	30.69	31.11	0.37		35	13.2893	0.00998912	0	1
IGG-2	PEAK1-1	31.36	31.11	0.37		FOXO InRDN IDF ：	13.2893	0.00998912	0	1
						17.5		%input
FOXO-GFP-1	PEAK1-1	30.3	30.41	0.2			12.4793	0.017513	-1.88	3.68075	3.43168
FOXO-GFP-1	PEAK1-1	30.64	30.41	0.2			12.8193	0.013836	-1.54	2.90795
FOXO-GFP-1	PEAK1-1	30.29	30.41	0.2			12.4693	0.0176349	-1.89	3.70635
FOXO-GFP-2	PEAK1-1	30.75	30.51	0.22			12.9293	0.0128203	-0.36	1.28343	1.52097
FOXO-GFP-2	PEAK1-1	30.5	30.51	0.22			12.6793	0.015246	-0.61	1.52626
FOXO-GFP-2	PEAK1-1	30.3	30.51	0.22			12.4793	0.017513	-0.81	1.75321
								%input
IGG-1	PEAK2-4	32.1	32.55	0.39			14.1593	0.00546552	0	1
IGG-1	PEAK2-4	32.78	32.55	0.39			14.1593	0.00546552	0	1
IGG-1	PEAK2-4	32.78	32.55	0.39			14.1593	0.00546552	0	1
IGG-2	PEAK2-4	31.06	31.27	0.36			12.8793	0.0132724	0	1
IGG-2	PEAK2-4	31.07	31.27	0.36			12.8793	0.0132724	0	1
IGG-2	PEAK2-4	31.69	31.27	0.36			12.8793	0.0132724	0	1
								%input
FOXO-GFP-1	PEAK2-4	31.1	31.06	0.08			12.7093	0.0149322	-1.45	2.73208	2.81859
FOXO-GFP-1	PEAK2-4	30.96	31.06	0.08			12.5693	0.0164539	-1.59	3.01049
FOXO-GFP-1	PEAK2-4	31.11	31.06	0.08			12.7193	0.0148291	-1.44	2.71321
FOXO-GFP-2	PEAK2-4	29.95	30.43	0.42			11.5593	0.0331367	-1.32	2.49666	1.84425
FOXO-GFP-2	PEAK2-4	30.59	30.43	0.42			12.1993	0.0212642	-0.68	1.60214
FOXO-GFP-2	PEAK2-4	30.75	30.43	0.42			12.3593	0.019032	-0.52	1.43396
INRDN-FOXO-1	PEAK1-1	30.11	30.27	0.22			9.94928	0.10115	-4.41	21.259	19.1335
INRDN-FOXO-1	PEAK1-1	30.18	30.27	0.22			10.0193	0.0963597	-4.34	20.2521
INRDN-FOXO-1	PEAK1-1	30.53	30.27	0.22			10.3693	0.0756023	-3.99	15.8895
INRDN-FOXO-2	PEAK1-1	29.47	29.38	0.17			9.30928	0.157626	-3.98	15.7797	16.9145
INRDN-FOXO-2	PEAK1-1	29.18	29.38	0.17			9.01928	0.192719	-4.27	19.2929
INRDN-FOXO-2	PEAK1-1	29.48	29.38	0.17			9.31928	0.156537	-3.97	15.6707
FOXO-INPUT	PEAK1-1	22.96	22.95	0.04			4.13928		-10.22	1192.69
FOXO-INPUT	PEAK1-1	22.98	22.95	0.04			4.15928		-10.2	1176.27
FOXO-INPUT	PEAK1-1	22.9	22.95	0.04			4.07928		-10.28	1243.34
INRDN-FOXO-INPUT	PEAK1-1	24.32	24.29	0.07
INRDN-FOXO-INPUT	PEAK1-1	24.21	24.29	0.07
INRDN-FOXO-INPUT	PEAK1-1	24.34	24.29	0.07
								%input
INRDN-FOXO-1	PEAK2-4	30.93	30.82	0.37			10.2193	0.083886	-3.94	15.3482	16.9881
INRDN-FOXO-1	PEAK2-4	31.12	30.82	0.37			10.4093	0.0735349	-3.75	13.4543
INRDN-FOXO-1	PEAK2-4	30.4	30.82	0.37			9.68928	0.121125	-4.47	22.1618
INRDN-FOXO-2	PEAK2-4	30.16	30.32	0.15			9.44928	0.143048	-3.43	10.7779	9.70402
INRDN-FOXO-2	PEAK2-4	30.46	30.32	0.15			9.74928	0.116191	-3.13	8.75435
INRDN-FOXO-2	PEAK2-4	30.33	30.32	0.15			9.61928	0.127147	-3.26	9.57983
FOXO-INPUT	PEAK2-4	23.54	23.52	0.12
FOXO-INPUT	PEAK2-4	23.63	23.52	0.12
FOXO-INPUT	PEAK2-4	23.39	23.52	0.12
INRDN-FOXO-INPUT	PEAK2-4	24.94	24.84	0.1
INRDN-FOXO-INPUT	PEAK2-4	24.75	24.84	0.1
INRDN-FOXO-INPUT	PEAK2-4	24.84	24.84	0.1
sample	peak	CT						FOXO IDF ：
TJ-43633-IGG	PEAK1-2	35.48			12.6019	12.8219		10
TJ-43633-IGG	PEAK1-2
TJ-43633-IGG	PEAK1-2	35.92			13.0419
TJ-43633-IR-IGG	PEAK1-2	35.73			14.5819	14.4719
TJ-43633-IR-IGG	PEAK1-2
TJ-43633-IR-IGG	PEAK1-2	35.51			14.3619
TJ-43633-磁珠	PEAK1-2	34.84			11.9619			-0.86		1.81504	1.18538
TJ-43633-磁珠	PEAK1-2	32.14			9.26193
TJ-43633-磁珠	PEAK1-2	34.9			12.0219			-0.8		1.7411
TJ-43633-IR-磁珠	PEAK1-2	32.39			11.2419			-3.23		9.38268	7.92328
TJ-43633-IR-磁珠	PEAK1-2	32.57			11.4219			-3.05		8.28212
TJ-43633-IR-磁珠	PEAK1-2	33.01			11.8619			-2.61		6.10504
TJ-43633-INPUT	PEAK1-2	26.35	26.2
TJ-43633-INPUT	PEAK1-2	26.17	26.2
TJ-43633-INPUT	PEAK1-2	26.07	26.2
TJ-43633-IR-INPUT	PEAK1-2	24.43	24.47
TJ-43633-IR-INPUT	PEAK1-2	24.46	24.47
TJ-43633-IR-INPUT	PEAK1-2	24.53	24.47
TJ-43633-IGG	PEAK2-4	35			11.4919	11.4919
TJ-43633-IGG	PEAK2-4	35
TJ-43633-IGG	PEAK2-4	35			11.4919
TJ-44214-IGG	PEAK1-2	36.11			12.0419	11.7969
TJ-44214-IGG	PEAK1-2
TJ-44214-IGG	PEAK1-2	35.62			11.5519
TJ-43633-磁珠	PEAK2-4	34.66			11.1519			-0.34		1.26576	1.57894
TJ-43633-磁珠	PEAK2-4	34.08			10.5719			-0.92		1.89212
TJ-43633-磁珠	PEAK2-4	33.43			9.92193			-1.57
TJ-43633-IR-INPUT	PEAK2-4	33.68			9.61193			-2.185		4.54727	4.30859
TJ-43633-IR-INPUT	PEAK2-4	33.84			9.77193			-2.025		4.06992
TJ-43633-IR-INPUT	PEAK2-4	34.93			10.8619			-0.935
TJ-44214-INPUT	PEAK2-4	28.05	28.16
TJ-44214-INPUT	PEAK2-4	28.13	28.16
TJ-44214-INPUT	PEAK2-4	28.3	28.16
TJ-43633-INPUT	PEAK2-4	26.89	26.83
TJ-43633-INPUT	PEAK2-4	26.78	26.83
TJ-43633-INPUT	PEAK2-4	26.82	26.83
TJ-43633-IR-INPUT	PEAK2-4	27.42	27.39
TJ-43633-IR-INPUT	PEAK2-4	27.47	27.39
TJ-43633-IR-INPUT	PEAK2-4	27.29	27.39

## Sheet: clean data P1&P2
tj>UAS-FOXO-GFP	tj>UAS-FOXO-GFP,InRDN		tj>UAS-FOXO-GFP	tj>UAS-FOXO-GFP,InRDN
3.43168	19.1335		2.81859	16.9881
1.52097	16.9145		1.84425	9.70402
1.18538	7.92328		1.57894	4.30859
