# Supplementary material for: An insulin receptor activity surge in follicle cells drives vitellogenesis by upregulating CrebA
Source: EMBO Rep. 2026 Jan 3;27(3):748–73. doi: 10.1038/s44319-025-00672-6 (PMC12894986; doi:10.1038/s44319-025-00672-6)
Supplement: Supplementary file 8 — Source data Fig. 6 [file 44319_2025_672_MOESM8_ESM.zip › Figure6/D/qPCR.xls]

## Sheet: raw data
sample name	gene	CT
TJ-W1118-O-1	RP49	17.57
TJ-W1118-O-1	RP49	17.56
TJ-W1118-O-1	RP49	17.56
TJ-43633-O-1	RP49	16.85
TJ-43633-O-1	RP49	17.03
TJ-43633-O-1	RP49	16.74
TJ-W1118-O-1	CrebA	29.53				11.97	0.000249271		0.948221
TJ-W1118-O-1	CrebA	29.49				11.93	0.000256278		0.974879
TJ-W1118-O-1	CrebA	29.52				11.96	0.000251004		0.954817
TJ-43633-O-1	CrebA	28.88				12.01	0.000242454	0.000262882	0.922292
TJ-43633-O-1	CrebA	28.64				11.77	0.000286337		1.08922
TJ-43633-O-1	CrebA	28.78				11.91	0.000259856		0.988488
TJ-FOXO-GFP	RP49	20.32
TJ-FOXO-GFP	RP49	20
TJ-FOXO-GFP	RP49	20.07
TJ-FOXO-GFP-INRDN	RP49	19.7
TJ-FOXO-GFP-INRDN	RP49	19.81
TJ-FOXO-GFP-INRDN	RP49	19.91
TJ-FOXO-GFP	CrebA	25.02				4.89	0.0337259	0.0295204	1.14246
TJ-FOXO-GFP	CrebA	25.38				5.25	0.026278		0.890165
TJ-FOXO-GFP	CrebA	25.26				5.13	0.0285572		0.967374
TJ-FOXO-GFP-INRDN	CrebA	26.81				7	0.0078125		0.264648
TJ-FOXO-GFP-INRDN	CrebA	26.86				7.05	0.00754638		0.255633
TJ-FOXO-GFP-INRDN	CrebA	26.66				6.85	0.00866851		0.293645
