# Supplementary material for: An insulin receptor activity surge in follicle cells drives vitellogenesis by upregulating CrebA
Source: EMBO Rep. 2026 Jan 3;27(3):748–73. doi: 10.1038/s44319-025-00672-6 (PMC12894986; doi:10.1038/s44319-025-00672-6)
Supplement: Supplementary file 8 — Source data Fig. 6 [file 44319_2025_672_MOESM8_ESM.zip › Figure6/F/CrebA-quantification.xlsx]

## Sheet: stage8
		Nuclear										Cytoplasmic
11		6	11.925	10.064	4	26	120.009	11312	4	255		11	1.581	7.893	5	13	12.476	1176	4	255		1.27505
14		7	11.712	10.389	4	23	121.685	11470	4	255		12	1.475	7.374	4	13	10.874	1025	4	255		1.40887
20		8	12.985	6.321	4	16	82.082	7737	4	255		13	1.008	5.547	4	9	5.591	527	4	255		1.13953
37		9	12.741	6.55	4	28	83.461	7867	4	255		14	2.822	7.602	4	16	21.451	2022	4	255		0.861615
42		10	12.232	6.763	4	15	82.729	7798	4	255		15	1.655	6.288	4	14	10.407	981	4	255		1.07554
16		1	15.744	12.358	4	25	194.569	18340	4	255		6	2.61	9.041	5	20	23.594	2224	4	255		1.36688
20		2	16.709	15.57	5	38	260.154	24522	4	255		7	4.944	8.62	4	14	42.616	4017	4	255		1.80626
26		3	13.208	13.672	4	27	180.586	17022	4	255		8	4.456	6.814	4	11	30.363	2862	4	255		2.00646
35		4	15.457	18.085	6	41	279.547	26350	4	255		9	3.777	8.851	5	22	33.429	3151	4	255		2.04327
44		5	14.152	11.659	4	23	165.002	15553	4	255		10	2.334	8.391	5	15	19.584	1846	4	255		1.38946
19		1	14.831	13.335	6	35	197.773	18642	5	255		6	3.225	12.516	7	22	40.367	3805	5	255		1.06544
20		2	16.752	18.89	7	50	316.435	29827	5	255		7	4.275	11.653	7	22	49.82	4696	5	255		1.62104
58		3	16.264	22.47	8	54	365.448	34447	5	255		8	4.031	12.632	7	30	50.923	4800	5	255		1.77882
61		4	19.542	14.894	6	32	291.047	27434	5	255		9	3.437	13.929	9	22	47.878	4513	5	255		1.06928
69		5	19.17	13.754	5	31	263.676	24854	5	255		10	2.78	12.397	7	19	34.458	3248	5	255		1.10946
																						1.40113

## Sheet: stage9
	1	26.607	52.183	11	85	1388.44	130874	8	255		6	2.334	23.3	10	85	54.382	5126	8	255		2.23961
	2	24.783	55.161	10	85	1367.04	128857	8	255		7	2.631	15.827	9	55	41.64	3925	8	255		3.48525
	3	20.603	48.288	12	85	994.859	93775	8	255		8	3.172	13.88	8	23	44.027	4150	8	255		3.47896
	4	27.276	43.332	15	85	1181.92	111407	8	255		9	4.233	13.734	8	25	58.137	5480	8	255		3.15509
	5	24.602	51.226	13	85	1260.26	118792	8	255		10	2.981	16.537	10	41	49.3	4647	8	255		3.09766
	11	34.66	24.978	8	54	865.726	81603	5	255		16	6.355	11.967	7	22	76.045	7168	5	255		2.08724
	12	23.743	33.159	9	74	787.283	74209	5	255		17	5.453	12.121	7	21	66.094	6230	5	255		2.73567
	13	25.005	44.626	12	85	1115.9	105184	5	255		18	5.856	14.56	8	24	85.265	8037	5	255		3.06497
	14	20.072	50.164	11	85	1006.9	94910	5	255		19	5.644	14.917	7	24	84.193	7936	5	255		3.36287
	15	18.343	48.733	14	85	893.914	84260	5	255		20	4.371	16.612	9	31	72.608	6844	5	255		2.9336
	1	16.348	63.899	13	85	1044.65	98468				7	3.055	14.038	9	23	42.892	4043				4.55186
	2	22.343	62.438	19	85	1395.03	131495				8	1.485	18.643	12	27	27.689	2610				3.34914
	3	23.722	58.266	17	85	1382.17	130283				9	1.528	16.465	10	23	25.154	2371				3.53878
	4	22.555	60.055	18	85	1354.52	127676				10	2.207	16.274	10	25	35.911	3385				3.69024
	5	22.035	64.705	29	85	1425.77	134392				11	6.323	14.099	8	30	89.147	8403				4.58933
	6	27.52	60.009	15	85	1651.44	155664				12	1.443	16.14	9	24	23.287	2195				3.71803
	1	19.51	24.701	5	52	481.924	45426				6	4.042	8.199	4	19	33.143	3124				3.01268
	2	11.967	25.795	8	55	308.69	29097				7	2.673	8.024	4	14	21.451	2022				3.21473
	3	30.14	23.47	6	69	707.387	66678				8	2.631	9.149	5	15	24.072	2269				2.56531
	4	12.381	27.908	7	52	345.524	32569				9	3.809	7.401	5	15	28.188	2657				3.77084
	5	31.816	27.336	5	72	869.726	81980				10	1.941	7.06	5	11	13.707	1292				3.87195
																					3.31018

## Sheet: stage10
1	28.708	27.966	8	59	802.836	75675		6	5.771	8.086	4	20	46.669	4399		3.45857
2	31.413	30.246	9	69	950.131	89559		7	14.556	9.055	4	24	131.806	12424		3.34025
3	30.745	31.031	7	62	954.046	89928		8	8.561	9.551	5	27	81.774	7708		3.24898
4	32.591	24.429	5	55	796.163	75046		9	5.283	8.261	4	19	43.645	4114		2.95715
5	35.699	34.832	6	70	1243.47	117209		10	12.572	8.873	4	29	111.554	10515		3.92562
1	29.069	33.662	11	68	978.521	92235		6	2.207	12.659	8	19	27.933	2633		2.65914
2	25.992	38.342	12	73	996.599	93939		7	3.151	12.845	6	67	40.473	3815		2.98497
3	32.092	36.91	11	75	1184.52	111652		8	3.278	11.379	6	23	37.301	3516		3.24369
4	27.774	45.129	16	85	1253.43	118148		9	9.378	12.667	7	31	118.8	11198		3.56272
5	27.679	37.181	10	73	1029.14	97006		10	4.456	11.045	7	18	49.215	4639		3.36632
1	60.132	16.332	3	50	982.064	92569		6	21.091	6.259	3	22	131.997	12442		2.60936
2	46.892	17.616	3	40	826.048	77863		7	21.897	6.837	2	47	149.714	14112		2.57657
3	43.879	19.927	5	45	874.372	82418		8	27.923	6.282	3	19	175.409	16534		3.17208
4	46.096	17.942	5	45	827.078	77960		9	22.48	7.387	3	85	166.073	15654		2.42886
5	46.276	21.431	4	84	991.729	93480		10	26.374	7.348	3	33	193.805	18268		2.91658
1	36.707	20.344	7	39	746.767	70390		6	15.107	8.805	6	16	133.026	12539		2.31051
2	40.155	24.546	8	46	985.65	92907		7	9.378	9.199	7	18	86.272	8132		2.66833
3	40.951	27.945	8	56	1144.38	107869		8	6.514	9.195	7	13	59.898	5646		3.03915
4	37.832	31.136	9	60	1177.92	111030		9	8.943	9.46	7	14	84.607	7975		3.29133
5	40.93	32.191	10	64	1317.57	124194		10	12.667	9.632	7	14	122.014	11501		3.34209
																3.05511

## Sheet: stage11
	1	27.276	11.738	4	31	320.158	30178		6	3.204	4.656	3	8	14.916	1406		2.52105
	2	27.265	18.373	5	43	500.936	47218		7	2.843	7.224	5	20	20.539	1936		2.54333
	3	36.537	15.844	5	41	578.891	54566		8	3.459	7.534	4	15	26.056	2456		2.103
	4	38.861	31.258	8	72	1214.72	114499		9	5.007	11.992	5	82	60.047	5660		2.60657
	5	30.724	34.886	10	75	1071.83	101030		10	3.459	9.39	5	19	32.474	3061		3.71523
	1	24.411	14.483	5	35	353.556	33326		6	9.251	7.188	4	16	66.497	6268		2.01489
	2	27.138	15.998	5	39	434.141	40922		7	6.249	6.705	4	16	41.895	3949		2.38598
	3	28.984	19.066	5	41	552.591	52087		8	8.848	7.008	4	21	62.01	5845		2.72061
	4	32.877	17.303	5	37	568.876	53622		9	7.013	6.513	4	14	45.672	4305		2.65669
	5	28.188	18.227	5	40	513.794	48430		10	7.299	6.843	4	23	49.947	4708		2.6636
	1	47.819	427.266	131	1098	20431.6	476829		6	21.21	245.428	97	619	5205.6	121487		1.7409
	2	37.621	574.415	172	1230	21610.3	504336		7	13.712	282.375	125	567	3871.84	90360		2.03423
	3	49.105	439.251	138	1036	21569.4	503382		8	21.339	287.07	100	977	6125.74	142961		1.53012
	4	43.62	583.94	181	1293	25471.6	594451		9	31.965	277.231	99	812	8861.77	206814		2.10633
	5	44.22	580.211	119	1184	25657	598778		10	17.654	268.488	93	611	4739.83	110617		2.16103
																	2.3669
