# Supplementary material for: An insulin receptor activity surge in follicle cells drives vitellogenesis by upregulating CrebA
Source: EMBO Rep. 2026 Jan 3;27(3):748–73. doi: 10.1038/s44319-025-00672-6 (PMC12894986; doi:10.1038/s44319-025-00672-6)
Supplement: Supplementary file 8 — Source data Fig. 6 [file 44319_2025_672_MOESM8_ESM.zip › Figure6/F/FOXO-GFP-quantification.xlsx]

## Sheet: stgae8
		Nuclear											Cytoplasmic
11		1	11.925	16.488	6	30	196.617	18533	4	255			1	1.581	16.262	12	23	25.706	2423	4	255		1.0139
14		2	11.712	21.416	7	37	250.829	23643	4	255			2	1.475	18.719	13	26	27.605	2602	4	255		1.14408
20		3	13.07	17.141	7	31	224.041	21118	4	255			3	1.018	15.979	12	22	16.274	1534	4	255		1.07272
37		4	12.869	17.033	5	30	219.193	20661	4	255			4	2.822	15.898	10	23	44.865	4229	4	255		1.07139
42		5	12.402	16.727	5	31	207.448	19554	4	255			5	1.655	15.654	9	22	25.907	2442	4	255		1.06854
16		1	15.744	17.832	5	35	280.746	26463	5	255			6	2.61	17.793	12	27	46.436	4377	5	255		1.00219
20		2	16.709	17.962	7	35	300.129	28290	5	255			7	4.944	20.667	13	34	102.175	9631	5	255		0.869115
26		3	13.208	19.943	9	30	263.411	24829	5	255			8	4.456	19.538	13	28	87.057	8206	5	255		1.02073
35		4	15.457	20.623	7	38	318.769	30047	5	255			9	3.777	20.736	13	31	78.316	7382	5	255		0.994551
44		5	14.152	18.997	5	34	268.853	25342	5	255			10	2.334	21.445	14	30	50.053	4718	5	255		0.885848
19		1	14.831	31.472	16	52	466.775	43998	13	255			6	3.225	34.816	24	48	112.286	10584	13	255		0.903952
20		2	16.752	31.536	15	51	528.286	49796	13	255			7	4.275	33.66	24	43	143.911	13565	13	255		0.936898
58		3	16.264	34.773	14	60	565.534	53307	13	255			8	4.031	35.676	25	48	143.826	13557	13	255		0.974689
61		4	19.542	43.542	17	79	850.895	80205	13	255			9	3.437	46.389	34	60	159.453	15030	13	255		0.938628
69		5	19.17	36.426	14	66	698.295	65821	13	255			10	2.78	46.668	34	65	129.716	12227	13	255		0.780535
																							0.978518

## Sheet: stage9
9a
11		1	26.607	33.268	16	66	885.183	83437	10	255			1	2.334	33.514	26	42	78.22	7373	10	255		0.99266
18		2	24.783	24.672	13	41	611.428	57633	10	255			2	2.631	31.565	22	42	83.047	7828	10	255		0.781625
24		3	20.603	23.087	12	39	475.644	44834	10	255			3	3.183	30.833	19	41	98.133	9250	10	255		0.748776
26		4	27.265	22.016	10	38	600.268	56581	10	255			4	4.265	29.948	21	39	127.722	12039	10	255		0.735141
28		5	24.602	24.36	10	40	599.313	56491	10	255			5	2.981	29.673	20	40	88.458	8338	10	255		0.820948
1		1	34.66	35.716	15	85	1237.89	116683	13	255			6	6.355	51.983	38	65	330.343	31138	13	255		0.687071
11		2	23.743	31.796	17	60	754.936	71160	13	255			7	5.453	44.689	28	59	243.689	22970	13	255		0.711495
37		3	25.005	35.095	16	69	877.566	82719	13	255			8	5.856	41.928	32	55	245.535	23144	13	255		0.83703
45		4	20.072	36.854	19	64	739.744	69728	13	255			9	5.644	50.538	39	64	285.234	26886	13	255		0.729233
48		5	18.343	35.816	16	62	656.962	61925	13	255			10	4.371	53.917	38	72	235.668	22214	13	255		0.66428
9b
10		1	16.348	26.623	14	54	435.245	41026					7	3.055	35.715	25	47	109.124	10286				0.745429
22		2	22.343	20.313	9	41	453.842	42779					8	1.485	40.2	31	52	59.707	5628				0.505299
27		3	23.722	23.123	9	44	548.517	51703					9	1.528	44.736	33	55	68.343	6442				0.516877
42		4	22.555	21.958	11	44	495.249	46682					10	2.207	36.082	25	47	79.621	7505				0.608558
60		5	22.035	20.917	11	39	460.908	43445					11	6.323	31.495	20	44	199.142	18771				0.664137
78		6	27.52	29.159	16	62	802.443	75638					12	1.443	41.551	22	58	59.951	5651				0.701764
18		1	19.51	11.077	4	25	216.105	20370					6	4.042	17.157	12	23	69.351	6537				0.645626
26		2	11.967	9.877	4	22	118.195	11141					7	2.673	17.357	11	25	46.404	4374				0.56905
35		3	30.14	12.867	5	25	387.812	36555					8	2.631	17.024	12	23	44.791	4222				0.755815
38		4	12.381	10.098	4	22	125.016	11784					9	3.809	16.685	11	23	63.548	5990				0.605214
40		5	31.816	10.858	4	24	345.471	32564					10	1.941	15.678	8	23	30.437	2869				0.692563
																							0.700885

## Sheet: stage10
18		1	28.708	24.707	11	46	709.296	66858		6	5.771	41.967	29	55	242.203	22830		0.588724
33		2	31.413	22.592	11	50	709.7	66896		7	14.556	39.532	23	59	575.411	54238		0.571486
43		3	30.745	24.587	12	48	755.934	71254		8	8.561	41.511	28	55	355.391	33499		0.592301
52		4	32.591	29.869	14	51	973.461	91758		9	5.283	41.813	30	55	220.911	20823		0.714347
75		5	35.699	27.613	14	53	985.767	92918		10	12.572	48.069	35	66	604.31	56962		0.574445
18		1	29.069	22.941	10	49	666.871	62859		6	2.207	40.38	33	58	89.105	8399		0.568128
28		2	25.992	24.971	12	47	649.059	61180		7	3.151	45.589	34	62	143.646	13540		0.547742
42		3	32.092	28.454	14	51	913.148	86073		8	3.278	42.66	32	56	139.848	13182		0.666995
49		4	27.774	25.024	12	45	695.027	65513		9	9.378	41.413	29	60	388.385	36609		0.604255
51		5	27.679	26.256	12	47	726.738	68502		10	4.456	38.443	25	50	171.293	16146		0.682985
12		1	60.132	20.678	8	40	1243.41	117203		6	21.091	28.454	16	42	600.109	56566		0.726717
21		2	46.892	19.836	8	39	930.123	87673		7	21.897	30.002	18	44	656.952	61924		0.661156
30		3	43.879	21.094	9	41	925.593	87246		8	27.923	31.137	16	45	869.439	81953		0.677458
39		4	46.096	22.586	9	43	1041.11	98135		9	22.48	32.345	21	45	727.13	68539		0.698284
43		5	46.276	23.762	13	40	1099.63	103651		10	26.374	33.595	21	52	886.032	83517		0.707308
8		1	36.707	14.949	6	29	548.729	51723		6	15.107	22.01	11	33	332.507	31342		0.679191
15		2	40.155	14.684	6	29	589.648	55580		7	9.378	22.637	14	33	212.297	20011		0.648673
17		3	40.951	13.064	4	26	534.991	50428		8	6.514	17.205	9	26	112.073	10564		0.759314
31		4	37.832	15.129	6	27	572.356	53950		9	8.943	20.61	13	30	184.321	17374		0.734061
38		5	40.93	13.84	4	29	566.468	53395		10	12.667	19.551	10	29	247.656	23344		0.707892
																		0.655573

## Sheet: stage11
17		1	27.276	14.685	5	30	400.543	37755		6	3.204	17.616	10	26	56.44	5320		0.833617
25		2	27.265	16.944	6	29	461.979	43546		7	2.843	21.478	16	31	61.065	5756		0.7889
38		3	36.537	17.305	6	32	632.286	59599		8	3.459	23.767	17	37	82.199	7748		0.72811
46		4	38.861	23.696	9	43	920.84	86798		9	5.007	26.144	17	39	130.915	12340		0.906365
52		5	30.724	22.939	8	42	704.756	66430		10	3.459	26.163	18	34	90.484	8529		0.876773
15		1	24.411	23.811	15	35	581.267	54790		6	9.251	24.356	16	35	225.314	21238		0.977624
28		2	27.138	21.731	10	43	589.744	55589		7	6.249	20.275	12	29	126.693	11942		1.07181
38		3	28.984	19.553	7	36	566.733	53420		8	8.848	18.682	11	32	165.299	15581		1.04662
53		4	32.877	21.872	8	39	719.078	67780		9	7.013	21.003	12	29	147.285	13883		1.04138
68		5	51.284	20.433	7	36	1047.89	98774		10	7.299	19.741	12	28	144.091	13582		1.03505
5		1	47.819	827.541	349	1301	39572.6	923536		6	21.21	776.616	370	1170	16472.2	384425		1.06557
11		2	37.621	863.038	276	1467	32468.7	757747		7	13.712	907.188	602	1305	12439.1	290300		0.951333
18		3	49.105	864.937	347	1400	42472.7	991218		8	21.339	899.962	557	1426	19204.1	448181		0.961082
37		4	43.62	905.636	425	1547	39504.1	921937		9	31.965	866.08	508	1291	27684.6	646096		1.04567
40		5	44.22	886.936	384	1489	39220.5	915318		10	17.654	842.083	500	1294	14865.9	346938		1.05326
																		0.958878
