# Supplementary material for: An insulin receptor activity surge in follicle cells drives vitellogenesis by upregulating CrebA
Source: EMBO Rep. 2026 Jan 3;27(3):748–73. doi: 10.1038/s44319-025-00672-6 (PMC12894986; doi:10.1038/s44319-025-00672-6)
Supplement: Supplementary file 9 — Source data Fig. 7 [file 44319_2025_672_MOESM9_ESM.zip]

Archive with 29 entries (19 files):
- Figure7/A/
- Figure7/A/A.tif
- Figure7/B/
- Figure7/B/B.tif
- Figure7/C/
- Figure7/C/C.tif
- Figure7/C/qPCR.xls
- Figure7/D/
- Figure7/D/D.tif
- Figure7/E/
- Figure7/E/E.tif
- Figure7/E/qPCR.xls
- Figure7/F/
- Figure7/F/CPY19A1.jpg
- Figure7/F/F.tif
- Figure7/F/tubulin.tif
- Figure7/G/
- Figure7/G/ELISA.xls
- Figure7/G/G.tif
- Figure7/H/
- Figure7/H/H.tif
- Figure7/H/qPCR.xls
- Figure7/I/
- Figure7/I/CYP19A1.jpg
- Figure7/I/I.tif
- Figure7/I/tubulin.jpg
- Figure7/J/
- Figure7/J/7J-ELISA.xls
- Figure7/J/J.tif
