# Supplementary material for: An insulin receptor activity surge in follicle cells drives vitellogenesis by upregulating CrebA
Source: EMBO Rep. 2026 Jan 3;27(3):748–73. doi: 10.1038/s44319-025-00672-6 (PMC12894986; doi:10.1038/s44319-025-00672-6)
Supplement: Supplementary file 9 — Source data Fig. 7 [file 44319_2025_672_MOESM9_ESM.zip › Figure7/C/qPCR.xls]

## Sheet: clean data
	NC siGFP			FOXO1 siRNA1			FOXO1 siRNA2
FOXO1	1.03672	1.02244	0.94084	0.418129	0.319087	0.308218	0.555563	0.52925	0.595437
CREB3	0.990764	1.01158	0.997655	1.15398	1.2454	1.31641	2.70685	2.54314	2.65114
CREB3L1	0.967919	1.01604	1.01604	0.802714	0.922076	0.92849	1.81876	1.8829	2.03208
CREB3L2	1.05561	0.931787	1.01261	1.37371	1.32691	1.29063	2.54572	2.44202	2.65382

## Sheet: raw data
siFOXO-NC-1	ACTIN	16.51	16.5	0.01
siFOXO-NC-1	ACTIN	16.51	16.5	0.01
siFOXO-NC-1	ACTIN	16.49	16.5	0.01
FOXO1 siRNA1	ACTIN	16.5	16.38	0.11
FOXO1 siRNA1	ACTIN	16.28	16.38	0.11
FOXO1 siRNA1	ACTIN	16.36	16.38	0.11
FOXO1 siRNA2	ACTIN	17.68	17.61	0.07
FOXO1 siRNA2	ACTIN	17.6	17.61	0.07
FOXO1 siRNA2	ACTIN	17.55	17.61	0.07
siFOXO-NC-1	FOXO1	26.67	26.72	0.08		10.17		0.00086801		0.000837269	1.03672
siFOXO-NC-1	FOXO1	26.69	26.72	0.08		10.19		0.00085606			1.02244
siFOXO-NC-1	FOXO1	26.81	26.72	0.08		10.31		0.000787736			0.94084
FOXO1 siRNA1	FOXO1	27.86	28.14	0.24		11.48		0.000350087			0.418129
FOXO1 siRNA1	FOXO1	28.25	28.14	0.24		11.87		0.000267162			0.319087
FOXO1 siRNA1	FOXO1	28.3	28.14	0.24		11.92		0.000258061			0.308218
FOXO1 siRNA2	FOXO1	28.68	28.67	0.09		11.07		0.000465155			0.555563
FOXO1 siRNA2	FOXO1	28.75	28.67	0.09		11.14		0.000443125			0.52925
FOXO1 siRNA2	FOXO1	28.58	28.67	0.09		10.97		0.000498541			0.595437
siFOXO-NC-1	CREB3	23.67	23.66	0.01		7.17		0.00694408		0.00700882	0.990764
siFOXO-NC-1	CREB3	23.64	23.66	0.01		7.14		0.00708999			1.01158
siFOXO-NC-1	CREB3	23.66	23.66	0.01		7.16		0.00699238			0.997655
FOXO1 siRNA1	CREB3	23.33	23.23	0.1		6.95		0.00808801			1.15398
FOXO1 siRNA1	CREB3	23.22	23.23	0.1		6.84		0.00872881			1.2454
FOXO1 siRNA1	CREB3	23.14	23.23	0.1		6.76		0.00922651			1.31641
FOXO1 siRNA2	CREB3	23.33	23.37	0.05		5.72		0.0189718			2.70685
FOXO1 siRNA2	CREB3	23.42	23.37	0.05		5.81		0.0178244			2.54314
FOXO1 siRNA2	CREB3	23.36	23.37	0.05		5.75		0.0185814			2.65114
siFOXO-NC-1	CREB3L1	22.28	22.23	0.04		5.78		0.018199		0.0188022	0.967919
siFOXO-NC-1	CREB3L1	22.21	22.23	0.04		5.71		0.0191038			1.01604
siFOXO-NC-1	CREB3L1	22.21	22.23	0.04		5.71		0.0191038			1.01604
FOXO1 siRNA1	CREB3L1	22.43	22.29	0.12		6.05		0.0150928			0.802714
FOXO1 siRNA1	CREB3L1	22.23	22.29	0.12		5.85		0.017337			0.922076
FOXO1 siRNA1	CREB3L1	22.22	22.29	0.12		5.84		0.0174576			0.92849
FOXO1 siRNA2	CREB3L1	22.48	22.41	0.08		4.87		0.0341967			1.81876
FOXO1 siRNA2	CREB3L1	22.43	22.41	0.08		4.82		0.0354026			1.8829
FOXO1 siRNA2	CREB3L1	22.32	22.41	0.08		4.71		0.0382075			2.03208
siFOXO-NC-1	CREB3L2	23.81	23.72	0.2		7.31		0.00630189		0.00596992	1.05561
siFOXO-NC-1	CREB3L2	23.99	23.72	0.2		7.49		0.0055627			0.931787
siFOXO-NC-1	CREB3L2	23.87	23.72	0.2		7.37		0.00604518			1.01261
FOXO1 siRNA1	CREB3L2	23.31	23.46	0.12		6.93		0.00820091			1.37371
FOXO1 siRNA1	CREB3L2	23.36	23.46	0.12		6.98		0.00792156			1.32691
FOXO1 siRNA1	CREB3L2	23.4	23.46	0.12		7.02		0.00770494			1.29063
FOXO1 siRNA2	CREB3L2	23.65	23.52	0.15		6.04		0.0151977			2.54572
FOXO1 siRNA2	CREB3L2	23.71	23.52	0.15		6.1		0.0145786			2.44202
FOXO1 siRNA2	CREB3L2	23.59	23.52	0.15		5.98		0.0158431			2.65382

## Sheet: Sheet1
Sample	Gene	CT	CT mean	CT sd	concentration	concentration sd
NC-1	ACTIN	14.32	14.41	0.09
NC-1	ACTIN	14.41	14.41	0.09
NC-1	ACTIN	14.51	14.41	0.09
SIFOXO1-3-1	ACTIN	14.51	14.66	0.26
SIFOXO1-3-1	ACTIN	14.5	14.66	0.26
SIFOXO1-3-1	ACTIN	14.97	14.66	0.26
SI-FOXO1-5-1	ACTIN	15.55	15.55	0.03
SI-FOXO1-5-1	ACTIN	15.57	15.55	0.03
SI-FOXO1-5-1	ACTIN	15.51	15.55	0.03
NC-1	FOXO1	25.3	25.28	0.02	10.87	0.000534323		0.000582554	0.917208
NC-1	FOXO1	25.3	25.28	0.02	10.87				1.30615
NC-1	FOXO1	25.26	25.28	0.02	10.87				0.776642
SIFOXO1-3-1	FOXO1	27.16	27.22	0.06	12.56	0.000165601			0.284267
SIFOXO1-3-1	FOXO1	27.28	27.22	0.06	12.56				0.523159
SIFOXO1-3-1	FOXO1	27.2	27.22	0.06	12.56				0.296339
SI-FOXO1-5-1	FOXO1	27.44	27.27	0.15	11.72	0.000296434			0.508853
SI-FOXO1-5-1	FOXO1	27.19	27.27	0.15	11.72				0.393742
SI-FOXO1-5-1	FOXO1	27.17	27.27	0.15	11.72				0.455436
NC-1	CREB3	22.14	22.13	0.06	7.47	0.00564035		0.00674996	0.835613
NC-1	CREB3	22.06	22.13	0.06	7.47				1.31122
NC-1	CREB3	22.18	22.13	0.06	7.47				0.853171
SIFOXO1-3-1	CREB3	22.1	22.06	0.04	6.51	0.0109722			1.62553
SIFOXO1-3-1	CREB3	22.03	22.06	0.04					3.5576
SIFOXO1-3-1	CREB3	22.06	22.06	0.04					2.17484
SI-FOXO1-5-1	CREB3	22.28	22.3	0.07	6.75	0.00929068			1.37641
SI-FOXO1-5-1	CREB3	22.38	22.3	0.07					2.75281
SI-FOXO1-5-1	CREB3	22.24	22.3	0.07					1.51667
NC-1	CREB3L1	20.59	20.57	0.02	6.16	0.0139848		0.0165922	0.842853
NC-1	CREB3L1	20.54	20.57	0.02	6.16				1.35976
NC-1	CREB3L1	20.58	20.57	0.02	6.16				0.797387
SIFOXO1-3-1	CREB3L1	21.16	21.06	0.1	6.4	0.0118415			0.713681
SIFOXO1-3-1	CREB3L1	21.05	21.06	0.1	6.4				1.39799
SIFOXO1-3-1	CREB3L1	20.97	21.06	0.1	6.4				0.814142
SI-FOXO1-5-1	CREB3L1	20.99	20.99	0.06	5.44	0.0230355			1.38833
SI-FOXO1-5-1	CREB3L1	21.05	20.99	0.06	5.44				3.0175
SI-FOXO1-5-1	CREB3L1	20.94	20.99	0.06	5.44				1.42736
NC-1	CREB3L2	22.09	22.22	0.12	7.81	0.00445611		0.00512875	0.868848
NC-1	CREB3L2	22.29	22.22	0.12	7.81				1.32609
NC-1	CREB3L2	22.3	22.22	0.12	7.81				0.805064
SIFOXO1-3-1	CREB3L2	21.76	21.76	0.02	7.1	0.00728932			1.42127
SIFOXO1-3-1	CREB3L2	21.79	21.76	0.02	7.1				2.4405
SIFOXO1-3-1	CREB3L2	21.74	21.76	0.02	7.1				1.5023
SI-FOXO1-5-1	CREB3L2	21.78	21.73	0.06	6.18	0.0137922			2.6892
SI-FOXO1-5-1	CREB3L2	21.74	21.73	0.06	6.18				3.88301
SI-FOXO1-5-1	CREB3L2	21.66	21.73	0.06	6.18				2.94277
NC-1	ACTIN	15.08	15.11	0.09
NC-1	ACTIN	15.22	15.11	0.09
NC-1	ACTIN	15.04	15.11	0.09
SIFOXO1-3-1	ACTIN	15.44	15.38	0.06
SIFOXO1-3-1	ACTIN	15.33	15.38	0.06
SIFOXO1-3-1	ACTIN	15.37	15.38	0.06
SI-FOXO1-5-1	ACTIN	16.62	16.58	0.05
SI-FOXO1-5-1	ACTIN	16.59	16.58	0.05
SI-FOXO1-5-1	ACTIN	16.53	16.58	0.05
NC-1	FOXO1	25.41	25.47	0.12	10.36	0.000760903
NC-1	FOXO1	25.39	25.47	0.12	10.36
NC-1	FOXO1	25.61	25.47	0.12	10.36
SIFOXO1-3-1	FOXO1	26.96	27.06	0.23	11.68	0.000304768
SIFOXO1-3-1	FOXO1	26.89	27.06	0.23	11.68
SIFOXO1-3-1	FOXO1	27.33	27.06	0.23	11.68
SI-FOXO1-5-1	FOXO1	28.68	28.67	0.09	12.09	0.000229376
SI-FOXO1-5-1	FOXO1	28.75	28.67	0.09	12.09
SI-FOXO1-5-1	FOXO1	28.58	28.67	0.09	12.09
NC-1	CREB3	22.15	22.2	0.05	6.82	0.00885066
NC-1	CREB3	22.18	22.2	0.05	6.82
NC-1	CREB3	22.25	22.2	0.05	6.82
SIFOXO1-3-1	CREB3	21.99	21.96	0.04	5.38	0.0240137
SIFOXO1-3-1	CREB3	21.98	21.96	0.04	5.38
SIFOXO1-3-1	CREB3	21.91	21.96	0.04	5.38
SI-FOXO1-5-1	CREB3	22.36	22.33	0.05	5.75	0.0185814
SI-FOXO1-5-1	CREB3	22.37	22.33	0.05
SI-FOXO1-5-1	CREB3	22.28	22.33	0.05
NC-1	CREB3L1	20.61	20.58	0.03	5.47	0.0225614
NC-1	CREB3L1	20.55	20.58	0.03	5.47
NC-1	CREB3L1	20.59	20.58	0.03	5.47
SIFOXO1-3-1	CREB3L1	20.96	20.81	0.14	5.43	0.0231957
SIFOXO1-3-1	CREB3L1	20.79	20.81	0.14	5.43
SIFOXO1-3-1	CREB3L1	20.68	20.81	0.14	5.43
SI-FOXO1-5-1	CREB3L1	20.88	20.9	0.07	4.32	0.0500669
SI-FOXO1-5-1	CREB3L1	20.97	20.9	0.07	4.32
SI-FOXO1-5-1	CREB3L1	20.84	20.9	0.07	4.32
NC-1	CREB3L2	22.2	22.31	0.1	7.2	0.00680118
NC-1	CREB3L2	22.31	22.31	0.1	7.2
NC-1	CREB3L2	22.41	22.31	0.1	7.2
SIFOXO1-3-1	CREB3L2	21.69	21.7	0.01	6.32	0.0125167
SIFOXO1-3-1	CREB3L2	21.71	21.7	0.01	6.32
SIFOXO1-3-1	CREB3L2	21.7	21.7	0.01	6.32
SI-FOXO1-5-1	CREB3L2	22.28	22.23	0.08	5.65	0.019915
SI-FOXO1-5-1	CREB3L2	22.21	22.23	0.08	5.65
SI-FOXO1-5-1	CREB3L2	22.21	22.23	0.08	5.65
NC-1	ACTIN	14.25	14.34	0.09
NC-1	ACTIN	14.43	14.34	0.09
NC-1	ACTIN	14.34	14.34	0.09
SIFOXO1-3-1	ACTIN	14.99	14.65	0.3
SIFOXO1-3-1	ACTIN	14.43	14.65	0.3
SIFOXO1-3-1	ACTIN	14.52	14.65	0.3
SI-FOXO1-5-1	ACTIN	15.77	15.79	0.05
SI-FOXO1-5-1	ACTIN	15.85	15.79	0.05
SI-FOXO1-5-1	ACTIN	15.76	15.79	0.05
NC-1	FOXO1	25.4	25.45	0.07	11.11	0.000452436
NC-1	FOXO1	25.42	25.45	0.07	11.11
NC-1	FOXO1	25.52	25.45	0.07	11.11
SIFOXO1-3-1	FOXO1	27.04	27.15	0.1	12.5	0.000172633
SIFOXO1-3-1	FOXO1	27.22	27.15	0.1	12.5
SIFOXO1-3-1	FOXO1	27.2	27.15	0.1	12.5
SI-FOXO1-5-1	FOXO1	27.64	27.67	0.31	11.88	0.000265316
SI-FOXO1-5-1	FOXO1	28	27.67	0.31	11.88
SI-FOXO1-5-1	FOXO1	27.37	27.67	0.31	11.88
NC-1	CREB3	21.94	22.09	0.14	7.44	0.00575886
NC-1	CREB3	22.21	22.09	0.14	7.44
NC-1	CREB3	22.13	22.09	0.14	7.44
SIFOXO1-3-1	CREB3	21.96	21.88	0.08	6.09	0.01468
SIFOXO1-3-1	CREB3	21.82	21.88	0.08	6.09
SIFOXO1-3-1	CREB3	21.84	21.88	0.08	6.09
SI-FOXO1-5-1	CREB3	22.32	22.4	0.1	6.61	0.0102374
SI-FOXO1-5-1	CREB3	22.37	22.4	0.1
SI-FOXO1-5-1	CREB3	22.52	22.4	0.1
NC-1	CREB3L1	20.69	20.58	0.1	6.24	0.0132304
NC-1	CREB3L1	20.49	20.58	0.1	6.24
NC-1	CREB3L1	20.56	20.58	0.1	6.24
SIFOXO1-3-1	CREB3L1	20.99	20.86	0.12	6.21	0.0135084
SIFOXO1-3-1	CREB3L1	20.84	20.86	0.12	6.21
SIFOXO1-3-1	CREB3L1	20.76	20.86	0.12	6.21
SI-FOXO1-5-1	CREB3L1	21.2	21.19	0.04	5.4	0.0236831
SI-FOXO1-5-1	CREB3L1	21.22	21.19	0.04	5.4
SI-FOXO1-5-1	CREB3L1	21.14	21.19	0.04	5.4
NC-1	CREB3L2	22.21	22.26	0.05	7.92	0.00412898
NC-1	CREB3L2	22.32	22.26	0.05	7.92
NC-1	CREB3L2	22.26	22.26	0.05	7.92
SIFOXO1-3-1	CREB3L2	21.62	21.67	0.06	7.02	0.00770494
SIFOXO1-3-1	CREB3L2	21.64	21.67	0.06	7.02
SIFOXO1-3-1	CREB3L2	21.74	21.67	0.06	7.02
SI-FOXO1-5-1	CREB3L2	21.89	21.84	0.05	6.05	0.0150928
SI-FOXO1-5-1	CREB3L2	21.84	21.84	0.05	6.05
SI-FOXO1-5-1	CREB3L2	21.8	21.84	0.05	6.05
