# Supplementary material for: An insulin receptor activity surge in follicle cells drives vitellogenesis by upregulating CrebA
Source: EMBO Rep. 2026 Jan 3;27(3):748–73. doi: 10.1038/s44319-025-00672-6 (PMC12894986; doi:10.1038/s44319-025-00672-6)
Supplement: Supplementary file 9 — Source data Fig. 7 [file 44319_2025_672_MOESM9_ESM.zip › Figure7/E/qPCR.xls]

## Sheet: Sheet1
CREB3L2-NC-1	ACTIN	14.08	14.06	0.04						CREB3L2-NC-1	ACTIN	14.69	14.76	0.08
CREB3L2-NC-1	ACTIN	14.07	14.06	0.04						CREB3L2-NC-1	ACTIN	14.84	14.76	0.08
CREB3L2-NC-1	ACTIN	14.02	14.06	0.04						CREB3L2-NC-1	ACTIN	14.75	14.76	0.08
CREB3L2-NC-1	CREB3L2	22.37	22.35	0.07	8.29	0.00319493	0.00411589	0.776243		CREB3L2-NC-1	CREB3L2	22.12	22.13	0.04		7.37	0.00604518
CREB3L2-NC-1	CREB3L2	22.41	22.35	0.07				1.46874		CREB3L2-NC-1	CREB3L2	22.18	22.13	0.04
CREB3L2-NC-1	CREB3L2	22.27	22.35	0.07				0.755016		CREB3L2-NC-1	CREB3L2	22.09	22.13	0.04
SICREB3L2-6-1	ACTIN	13.93	14.09	0.14						SICREB3L2-6-1	ACTIN	14.59	14.72	0.12
SICREB3L2-6-1	ACTIN	14.14	14.09	0.14						SICREB3L2-6-1	ACTIN	14.81	14.72	0.12
SICREB3L2-6-1	ACTIN	14.19	14.09	0.14						SICREB3L2-6-1	ACTIN	14.77	14.72	0.12
SICREB3L2-6-1	CREB3L2	24.33	24.36	0.1	10.27	0.000809882		0.19677		SICREB3L2-6-1	CREB3L2	24.41	24.44	0.11		9.72	0.00118574
SICREB3L2-6-1	CREB3L2	24.29	24.36	0.1				0.288088		SICREB3L2-6-1	CREB3L2	24.35	24.44	0.11
SICREB3L2-6-1	CREB3L2	24.47	24.36	0.1				0.162058		SICREB3L2-6-1	CREB3L2	24.57	24.44	0.11
SICREB3L2-9-1	ACTIN	13.45	13.43	0.08						SICREB3L2-9-1	ACTIN	14.88	14.92	0.09
SICREB3L2-9-1	ACTIN	13.34	13.43	0.08						SICREB3L2-9-1	ACTIN	14.86	14.92	0.09
SICREB3L2-9-1	ACTIN	13.49	13.43	0.08						SICREB3L2-9-1	ACTIN	15.03	14.92	0.09
SICREB3L2-9-1	CREB3L2	24.28	24.32	0.06	10.89	0.000526967		0.128032		SICREB3L2-9-1	CREB3L2	24.4	24.33	0.07		9.41	0.00146997
SICREB3L2-9-1	CREB3L2	24.31	24.32	0.06				0.357145		SICREB3L2-9-1	CREB3L2	24.26	24.33	0.07
SICREB3L2-9-1	CREB3L2	24.39	24.32	0.06				0.213836		SICREB3L2-9-1	CREB3L2	24.35	24.33	0.07
SICREB3L2-NC-1	ACTIN	13.92	13.98	0.05
SICREB3L2-NC-1	ACTIN	14.01	13.98	0.05
SICREB3L2-NC-1	ACTIN	14.01	13.98	0.05
SICREB3L2-NC-1	CREB3L2	22.25	22.17	0.1	8.33	0.00310756
SICREB3L2-NC-1	CREB3L2	22.2	22.17	0.1
SICREB3L2-NC-1	CREB3L2	22.05	22.17	0.1
SICREB3L2-6-1	ACTIN	14.04	14.17	0.11
SICREB3L2-6-1	ACTIN	14.22	14.17	0.11
SICREB3L2-6-1	ACTIN	14.26	14.17	0.11
SICREB3L2-6-1	CREB3L2	24.59	24.66	0.13	10.55	0.000667012
SICREB3L2-6-1	CREB3L2	24.58	24.66	0.13
SICREB3L2-6-1	CREB3L2	24.82	24.66	0.13
SICREB3L2-9-1	ACTIN	13.85	13.84	0.09
SICREB3L2-9-1	ACTIN	13.74	13.84	0.09
SICREB3L2-9-1	ACTIN	13.91	13.84	0.09
SICREB3L2-9-1	CREB3L2	24	24.02	0.03	10.15	0.000880127
SICREB3L2-9-1	CREB3L2	24.01	24.02	0.03
SICREB3L2-9-1	CREB3L2	24.05	24.02	0.03
