# Supplementary material for: An insulin receptor activity surge in follicle cells drives vitellogenesis by upregulating CrebA
Source: EMBO Rep. 2026 Jan 3;27(3):748–73. doi: 10.1038/s44319-025-00672-6 (PMC12894986; doi:10.1038/s44319-025-00672-6)
Supplement: Supplementary file 9 — Source data Fig. 7 [file 44319_2025_672_MOESM9_ESM.zip › Figure7/G/ELISA.xls]

## Sheet: clean data
NC	SiRNA-CREB3L2-1	SiRNA-CREB3L2-2
10.5333	0	0
9.88804	6.83777	7.93193
9.2904	7.88339	4.73684

## Sheet: Sheet1
												OD450	NC-1	NC-2	1-1	1-2	2-1	2-2
													2.81	2.921	3.103	2.977	2.962	3.27
													2.794	2.808	3.047	2.971	2.969	3.244
	NC	siRNA-1	siRNA-2				standard curve						3.054	3.057	3.264	3.191	3.108	3.282
							concentration (ng/ml)	OD				mean	2.886	2.929	3.138	3.046	3.013	3.265
							0	2.51933
OD450	2.372	2.762	2.944				0.01	2.44				OD630	NC-1	NC-2	1-1	1-2	2-1	2-2
	2.402	2.771	2.969				0.04	2.02133					0.049	0.051	0.045	0.048	0.046	0.051
	2.417	2.787	2.975				0.12	1.755					0.046	0.051	0.045	0.045	0.042	0.043
							0.37	0.972					0.048	0.054	0.059	0.048	0.042	0.046
							1.11	0.384333				mean	0.048	0.052	0.05	0.047	0.043	0.047
							3.33	0.162333
OD630	0.033	0.035	0.053				10	0.051667
	0.033	0.035	0.054									concentration (ng/ml)	OD450	OD630	OD450-630
	0.033	0.035	0.052							NC-1		10	0.168	0.046	0.122
						NC		2.339	0.015	0.012		3.333	0.312	0.045	0.267
						NC		2.369	0.011			1.111	0.808	0.061	0.747
OD450-630	2.339	2.727	2.891			NC		2.384	0.01			0.37	1.634	0.047	1.587
	2.369	2.736	2.915			siRNA-1		2.727	-	0		0.123	2.016	0.044	1.972
	2.384	2.752	2.923			siRNA-1		2.736	-			0.041	3.183	0.047	3.136
						siRNA-1		2.752	-			0.014	3.771	0.059	3.712
						siRNA-2		2.891	-	0		0	3.574	0.059	3.515
						siRNA-2		2.915	-
						siRNA-2		2.923	-			OD450-630	NC-1	NC-2	1-1	1-2	2-1	2-2
										20			2.761	2.87	3.058	2.929	2.916	3.219
													2.748	2.757	3.002	2.926	2.927	3.201
															3.205			3.236
										0		concentration (ng/ml)	0.065	0.055	0.041	0.051	0.052	0.03
													0.066	0.065	0.045	0.051	0.051	0.031
																		0.029
										0		cell number (10^5)	6.6	6.48	6.3	6.44	6.46	6.4
												concentration/cell	0.00979973	0.00854445	0.00651611	0.00786517	0.00799883	0.00473284
													0.00997634	0.0100363	0.00715943	0.00790161	0.00786503	0.0049112
																		0.0045665
													0.00988804	0.0092904	0.00683777	0.00788339	0.00793193	0.00473684
													9.88804	9.2904	6.83777	7.88339	7.93193	4.73684
												pg/10^5	19.7761	18.5808	13.6755	15.7668	15.8639	9.47369

## Sheet: Sheet2
A2	A3	A4		B2	B3	B4		C2	C3		D2	D3		E2	E3		F2	F3		G2	G3		H2	H3
2.913	2.999	2.944		2.686	2.401	2.951		2.597	2.913		2.463	2.762		2.372	2.963		2.741	2.768		2.282	2.887		2.864	2.838
2.925	3.01	2.969		2.697	2.38	2.918		2.59	2.924		2.47	2.771		2.402	2.938		2.728	2.745		2.287	2.909		2.861	2.791
2.922	3.007	2.975		2.699	2.371	2.92		2.584	2.921		2.477	2.787		2.417	2.92		2.728	2.746		2.284	2.923		2.862	2.779
A2	A3	A4		B2	B3	B4		C2	C3		D2	D3		E2	E3		F2	F3		G2	G3		H2	H3
0.045	0.043	0.053		0.042	0.05	0.063		0.04	0.034		0.038	0.035		0.033	0.035		0.039	0.041		0.039	0.039		0.046	0.058
0.046	0.042	0.054		0.042	0.05	0.041		0.04	0.034		0.038	0.035		0.033	0.035		0.039	0.041		0.04	0.04		0.046	0.039
0.046	0.042	0.052		0.042	0.05	0.041		0.04	0.034		0.038	0.035		0.033	0.035		0.039	0.041		0.04	0.04		0.046	0.038
A2	A3	A4				NC		1		2
2.913	2.999	2.944				2.597		2.999		2.963
2.925	3.01	2.969				2.59		3.01		2.938
2.922	3.007	2.975				2.584		3.007		2.92
2.686	2.401	2.951				2.463		2.401		2.768
2.697	2.38	2.918				2.47		2.38		2.745
2.699	2.371	2.92				2.477		2.371		2.746
2.597	2.913					2.372		2.913		2.887
2.59	2.924					2.402		2.924		2.909
2.584	2.921					2.417		2.921		2.923
2.463	2.762
2.47	2.771
2.477	2.787
2.372	2.963
2.402	2.938
2.417	2.92
2.741	2.768
2.728	2.745
2.728	2.746
2.282	2.887
2.287	2.909
2.284	2.923
2.864	2.838
2.861	2.791
2.862	2.779
