# Supplementary material for: An insulin receptor activity surge in follicle cells drives vitellogenesis by upregulating CrebA
Source: EMBO Rep. 2026 Jan 3;27(3):748–73. doi: 10.1038/s44319-025-00672-6 (PMC12894986; doi:10.1038/s44319-025-00672-6)
Supplement: Supplementary file 9 — Source data Fig. 7 [file 44319_2025_672_MOESM9_ESM.zip › Figure7/H/qPCR.xls]

## Sheet: Sheet1
DOUBLE NC-1	ACTIN	13.85	14.35	0.87
DOUBLE NC-1	ACTIN	15.36	14.35	0.87
DOUBLE NC-1	ACTIN	13.85	14.35	0.87
DOUBLE 5-6-1	ACTIN	14.89	14.95	0.1
DOUBLE 5-6-1	ACTIN	14.89	14.95	0.1
DOUBLE 5-6-1	ACTIN	15.07	14.95	0.1
DOUBLE 5-9-1	ACTIN	14.87	14.96	0.14
DOUBLE 5-9-1	ACTIN	15.12	14.96	0.14
DOUBLE 5-9-1	ACTIN	14.91	14.96	0.14
DOUBLE NC-1	FOXO1	25.28	25.26	0.04		10.91	0.000519712		0.000551578	0.942228
DOUBLE NC-1	FOXO1	25.28	25.26	0.04		10.91				0.77065
DOUBLE NC-1	FOXO1	25.21	25.26	0.04		10.91				1.28712
DOUBLE 5-6-1	FOXO1	27.76	27.78	0.02		12.83	0.000137336			0.248988
DOUBLE 5-6-1	FOXO1	27.8	27.78	0.02		12.83				0.292022
DOUBLE 5-6-1	FOXO1	27.79	27.78	0.02		12.83				0.596316
DOUBLE 5-9-1	FOXO1	27.55	27.86	0.52		12.9	0.000130832			0.237195
DOUBLE 5-9-1	FOXO1	27.57	27.86	0.52		12.9				0.263185
DOUBLE 5-9-1	FOXO1	28.46	27.86	0.52		12.9				0.568073
DOUBLE NC-1	CREB3L2	21.33	21.45	0.16		7.1	0.00728932		0.00781849	0.932319
DOUBLE NC-1	CREB3L2	21.63	21.45	0.16		7.1				0.81163
DOUBLE NC-1	CREB3L2	21.39	21.45	0.16		7.1				1.25605
DOUBLE 5-6-1	CREB3L2	22.98	22.92	0.08		7.97	0.00398833			0.510115
DOUBLE 5-6-1	CREB3L2	22.96	22.92	0.08		7.97				0.482598
DOUBLE 5-6-1	CREB3L2	22.84	22.92	0.08		7.97				0.919483
DOUBLE 5-9-1	CREB3L2	22.58	22.64	0.06		7.68	0.00487629			0.623687
DOUBLE 5-9-1	CREB3L2	22.68	22.64	0.06		7.68				0.585968
DOUBLE 5-9-1	CREB3L2	22.67	22.64	0.06		7.68				1.1242
DOUBLE NC-1	ACTIN	14.07	14.11	0.03
DOUBLE NC-1	ACTIN	14.12	14.11	0.03
DOUBLE NC-1	ACTIN	14.13	14.11	0.03
DOUBLE 5-6-1	ACTIN	14.91	14.93	0.02
DOUBLE 5-6-1	ACTIN	14.94	14.93	0.02
DOUBLE 5-6-1	ACTIN	14.93	14.93	0.02
DOUBLE 5-9-1	ACTIN	14.88	14.88	0.08
DOUBLE 5-9-1	ACTIN	14.97	14.88	0.08
DOUBLE 5-9-1	ACTIN	14.81	14.88	0.08
DOUBLE NC-1	FOXO1	25.5	25.31	0.16		11.2	0.000425074
DOUBLE NC-1	FOXO1	25.2	25.31	0.16		11.2
DOUBLE NC-1	FOXO1	25.24	25.31	0.16		11.2
DOUBLE 5-6-1	FOXO1	27.5	27.53	0.05		12.6	0.000161073
DOUBLE 5-6-1	FOXO1	27.49	27.53	0.05		12.6
DOUBLE 5-6-1	FOXO1	27.59	27.53	0.05		12.6
DOUBLE 5-9-1	FOXO1	27.43	27.63	0.17		12.75	0.000145167
DOUBLE 5-9-1	FOXO1	27.75	27.63	0.17		12.75
DOUBLE 5-9-1	FOXO1	27.7	27.63	0.17		12.75
DOUBLE NC-1	CREB3L2	21.38	21.41	0.15		7.3	0.00634572
DOUBLE NC-1	CREB3L2	21.57	21.41	0.15		7.3
DOUBLE NC-1	CREB3L2	21.27	21.41	0.15		7.3
DOUBLE 5-6-1	CREB3L2	23.04	22.98	0.05		8.05	0.00377319
DOUBLE 5-6-1	CREB3L2	22.95	22.98	0.05		8.05
DOUBLE 5-6-1	CREB3L2	22.96	22.98	0.05		8.05
DOUBLE 5-9-1	CREB3L2	22.61	22.65	0.07		7.77	0.00458139
DOUBLE 5-9-1	CREB3L2	22.62	22.65	0.07		7.77
DOUBLE 5-9-1	CREB3L2	22.74	22.65	0.07		7.77
DOUBLE NC-1	ACTIN	14.58	14.75	0.31
DOUBLE NC-1	ACTIN	15.11	14.75	0.31
DOUBLE NC-1	ACTIN	14.57	14.75	0.31
DOUBLE 5-6-1	ACTIN	15.62	15.65	0.03
DOUBLE 5-6-1	ACTIN	15.66	15.65	0.03
DOUBLE 5-6-1	ACTIN	15.68	15.65	0.03
DOUBLE 5-9-1	ACTIN	15.67	15.7	0.03
DOUBLE 5-9-1	ACTIN	15.73	15.7	0.03
DOUBLE 5-9-1	ACTIN	15.69	15.7	0.03
DOUBLE NC-1	FOXO1	25.24	25.21	0.03		10.46	0.000709948
DOUBLE NC-1	FOXO1	25.19	25.21	0.03		10.46
DOUBLE NC-1	FOXO1	25.21	25.21	0.03		10.46
DOUBLE 5-6-1	FOXO1	27.19	27.22	0.05		11.57	0.000328914
DOUBLE 5-6-1	FOXO1	27.27	27.22	0.05		11.57
DOUBLE 5-6-1	FOXO1	27.19	27.22	0.05		11.57
DOUBLE 5-9-1	FOXO1	27.54	27.34	0.18		11.64	0.000313336
DOUBLE 5-9-1	FOXO1	27.27	27.34	0.18		11.64
DOUBLE 5-9-1	FOXO1	27.21	27.34	0.18		11.64
DOUBLE NC-1	CREB3L2	21.4	21.42	0.14		6.67	0.00982042
DOUBLE NC-1	CREB3L2	21.58	21.42	0.14		6.67
DOUBLE NC-1	CREB3L2	21.29	21.42	0.14		6.67
DOUBLE 5-6-1	CREB3L2	22.72	22.77	0.04		7.12	0.00718897
DOUBLE 5-6-1	CREB3L2	22.78	22.77	0.04		7.12
DOUBLE 5-6-1	CREB3L2	22.8	22.77	0.04		7.12
DOUBLE 5-9-1	CREB3L2	22.53	22.53	0.02		6.83	0.00878952
DOUBLE 5-9-1	CREB3L2	22.52	22.53	0.02		6.83
DOUBLE 5-9-1	CREB3L2	22.55	22.53	0.02		6.83
