# Supplementary material for: An insulin receptor activity surge in follicle cells drives vitellogenesis by upregulating CrebA
Source: EMBO Rep. 2026 Jan 3;27(3):748–73. doi: 10.1038/s44319-025-00672-6 (PMC12894986; doi:10.1038/s44319-025-00672-6)
Supplement: Supplementary file 9 — Source data Fig. 7 [file 44319_2025_672_MOESM9_ESM.zip › Figure7/J/7J-ELISA.xls]

## Sheet: clean data
NC	FOXO1+CREB3L2-1	FOXO1+CREB3L2-2
34.8423	60.6821	35.8175
24.7407	45.1073	13.707
7.55397	16.4623	22.7264

## Sheet: raw data
	standard curve
	concentration (ng/ul)	OD450	OD630	OD450-630		OD450	NC-1	5-6-1	5-9-1	NC-2	5-6-2	5-9-2	NC-3	5-6-3	5-9-3
	10	1.369	0.042	1.327			2.977	3.137	3.361	3.2	3.316	3.681	3.552	3.264	2.981
	3.333	1.457	0.044	1.413			2.807	2.821	2.95	3.019	2.957	3.383	3.256	3.081	3.04
	1.111	1.791	0.047	1.744			2.928	2.95	3.066	3.027	3.097	3.38	3.349	3.18	3.272
	0.37	2.175	0.048	2.127		mean	2.904	2.969	3.126	3.082	3.123	3.481	3.386	3.175	3.098
	0.123	2.916	0.049	2.867
	0.041	3.276	0.045	3.231		OD630	NC-1	5-6-1	5-9-1	NC-2	5-6-2	5-9-2	NC-3	5-6-3	5-9-3
	0.014	3.752	0.047	3.705			0.058	0.054	0.049	0.053	0.05	0.054	0.047	0.045	0.056
	0	3.561	0.108	3.453			0.055	0.056	0.051	0.055	0.063	0.06	0.047	0.048	0.059
							0.063	0.057	0.044	0.055	0.052	0.058	0.047	0.052	0.059
						mean	0.059	0.056	0.048	0.054	0.055	0.057	0.047	0.048	0.058
						OD450-630	2.845	2.914	3.078	3.028	3.068	3.424	3.339	3.127	3.04
						concentration (ng/ml)	0.125	0.11	0.08	0.088	0.081	0.03	0.041	0.072	0.086
							0.035	0.06	0.035	0.025	0.044	0.013	0.007	0.016	0.022
						standard curve
						concentration (ng/ul)	OD450	OD630	OD450-630
						10	1.369	0.042	1.327
						3.333	1.457	0.044	1.413
						1.111	1.791	0.047	1.744
						0.37	2.175	0.048	2.127
						0.123	2.916	0.049	2.867
						0.041	3.276	0.045	3.231
						0.014	3.752	0.047	3.705
						0	3.561	0.108	3.453
						OD450-630	NC-1	5-6-1	5-9-1	NC-2	5-6-2	5-9-2	NC-3	5-6-3	5-9-3
							2.919	3.083	3.312	3.147	3.266	3.627	3.505	3.219	2.925
							2.752	2.765	2.899	2.964	2.894	3.323	3.209	3.033	2.981
							2.865	2.893	3.022	2.972	3.045	3.322	3.302	3.128	3.213
						concentration (ng/ml)	0.109	0.079	0.045	0.068	0.051	0.008	0.021	0.058	0.108
							0.147	0.144	0.113	0.1	0.114	0.043	0.059	0.087	0.097
							0.12	0.114	0.089	0.099	0.085	0.043	0.046	0.071	0.058
						concentration (ng/ml/cell)	0.0302972	0.04	0.0193815	0.0189956	0.03	0.00356425	0.00379866	0.013129	0.0279419
							0.0407829	0.08	0.0492095	0.0278261	0.06	0.0187499	0.0106058	0.0199577	0.0251127
							0.0334469	0.06	0.0388615	0.0274004	0.05	0.018807	0.00825746	0.0163001	0.0151247
						concentration (pg/ml/cell)	30.2972	42.5808	19.3815	18.9956	27.472	3.56425	3.79865	13.129	27.9419
							40.7829	77.6086	49.2095	27.8261	61.7435	18.7499	10.6058	19.9577	25.1127
							33.4469	61.8568	38.8615	27.4004	46.1064	18.807	8.25746	16.3001	15.1247
						mean	34.8423	60.6821	35.8175	24.7407	45.1073	13.707	7.55397	16.4623	22.7264
