# Supplementary material for: An insulin receptor activity surge in follicle cells drives vitellogenesis by upregulating CrebA
Source: EMBO Rep. 2026 Jan 3;27(3):748–73. doi: 10.1038/s44319-025-00672-6 (PMC12894986; doi:10.1038/s44319-025-00672-6)
Supplement: Supplementary file 10 — Figure EV1 Source Data [file 44319_2025_672_MOESM10_ESM.zip]

Archive with 12 entries (9 files):
- EV1/A/
- EV1/A/A.tif
- EV1/A/InRspark-SCs.xlsx
- EV1/A/stage9-surface.tif
- EV1/B/
- EV1/B/B.tif
- EV1/B/InRspark-SCs.xlsx
- EV1/B/stage1-11-20x-1-500-1-17-30-wxy-3_Z003-2.tif
- EV1/C/
- EV1/C/C.tif
- EV1/C/CCs-spark.xlsx
- EV1/C/stage10-Z.oib
