# Supplementary material for: An insulin receptor activity surge in follicle cells drives vitellogenesis by upregulating CrebA
Source: EMBO Rep. 2026 Jan 3;27(3):748–73. doi: 10.1038/s44319-025-00672-6 (PMC12894986; doi:10.1038/s44319-025-00672-6)
Supplement: Supplementary file 10 — Figure EV1 Source Data [file 44319_2025_672_MOESM10_ESM.zip › EV1/A/InRspark-SCs.xlsx]

## Sheet: 0301SCs
	计算方法：点的荧光强度之和除以总荧光强度之和（总荧光强度之和是点的荧光强度+背景的荧光强度）
	总荧光强度		Area	Mean	min	max				点荧光强度	Area	Mean	min	max
	stage9b-1	1	92.168	5.803	3	58.667		534.851		1	0.386	3	3	3		1.158
										2	0.386	3	3	3		1.158
										3	46.663	6.402	2.333	58.667		298.737
										4	0.386	4	4	4		1.544
										5	3.856	5.467	3	8.667		21.0808
										6	0.386	3	3	3		1.158
										7	1.928	3.8	3.667	4		7.3264
										8	1.157	3.556	3.333	4		4.11429
										9	6.17	3.688	3	6		22.755
										10	3.085	10.292	3.333	25		31.7508
																390.782	0.730637
	stage9b-2	1	233.313	16.12	3	85		3761.01		1	1.157	3.556	3	4.667		4.11429
										2	1.928	4.4	3.333	7		8.4832
										3	0.386	3	3	3		1.158
										4	4.628	12.556	3.667	38.333		58.1092
										5	0.386	3	3	3		1.158
										6	0.386	3	3	3		1.158
										7	1.157	3.111	3	3.333		3.59943
										8	3.856	11.433	3.667	31.333		44.0856
										9	0.386	3.333	3.333	3.333		1.28654
										10	0.771	3	3	3		2.313
										11	13.497	11.905	1.333	70		160.682
										12	0.386	3	3	3		1.158
										13	0.386	3.333	3.333	3.333		1.28654
										14	0.386	3	3	3		1.158
										15	0.386	4.333	4.333	4.333		1.67254
										16	0.386	4.333	4.333	4.333		1.67254
										17	2.314	3.111	3	3.333		7.19885
										18	1.157	3.444	3	3.667		3.98471
										19	1.928	3.333	3	4		6.42602
										20	0.771	3.167	3	3.333		2.44176
										21	0.771	3	3	3		2.313
										22	0.386	3.333	3.333	3.333		1.28654
										23	0.386	4	4	4		1.544
										24	6.556	11.667	3	45.667		76.4889
										25	1.543	3.667	3.333	4		5.65818
										26	0.771	3.167	3	3.333		2.44176
										27	2.314	4	3	5		9.256
										28	1.157	7.778	3	11		8.99915
										29	0.771	3.333	3	3.667		2.56974
										30	3.471	18.593	3.667	46		64.5363
										31	2.314	6	3.667	9.333		13.884
										32	0.386	3.667	3.667	3.667		1.41546
										33	15.426	33.533	3	85		517.28
										34	1.543	5.417	3	8.333		8.35843
										35	3.085	6.417	3.333	10.667		19.7964
										36	1.928	12.667	5.333	20.333		24.422
										37	3.471	13.556	5.333	28.333		47.0529
										38	1.157	4.111	3	5.667		4.75643
										39	1.157	4.444	3	6.333		5.14171
										40	0.386	3	3	3		1.158
										41	1.928	3.2	3	3.333		6.1696
										42	1.928	6.467	4.667	9.333		12.4684
										43	0.386	4.667	4.667	4.667		1.80146
										44	0.771	3.5	3.333	3.667		2.6985
										45	0.386	3	3	3		1.158
										46	9.641	18.667	2.667	85		179.969
										47	0.386	3	3	3		1.158
										48	11.184	3.368	3	4.333		37.6677
										49	0.771	3.333	3	3.667		2.56974
										50	1.157	3	3	3		3.471
										51	2.314	3.556	3	4		8.22858
										52	0.386	3	3	3		1.158
										53	0.386	3	3	3		1.158
										54	0.386	4	4	4		1.544
										55	0.771	3.5	3	4		2.6985
										56	0.386	3	3	3		1.158
										57	0.386	3.667	3.667	3.667		1.41546
										58	0.386	3	3	3		1.158
										59	13.883	32.907	3	85		456.848
										60	1.928	13.333	5.667	30.667		25.706
										61	1.928	7.2	3.667	10.333		13.8816
										62	1.157	4.222	3	5		4.88485
										63	0.386	4.333	4.333	4.333		1.67254
										64	0.386	4.333	4.333	4.333		1.67254
										65	8.484	34.727	3	85		294.624
										66	1.543	7.833	4.333	10		12.0863
										67	4.628	24.167	3	81.667		111.845
										68	2.314	3.167	3	4		7.32844
										69	0.386	3.333	3.333	3.333		1.28654
										70	0.771	3.167	3	3.333		2.44176
										71	8.098	39	3	85		315.822
										72	0.386	3.667	3.667	3.667		1.41546
										73	1.157	3.333	3	3.667		3.85628
										74	4.242	23.818	3.667	77		101.036
										75	0.771	3	3	3		2.313
										76	1.928	3.4	3	4		6.5552
										77	0.386	3	3	3		1.158
										78	0.386	3.333	3.333	3.333		1.28654
										79	0.386	3	3	3		1.158
										80	3.856	8.1	3	19.333		31.2336
										81	0.386	3	3	3		1.158
										82	1.157	3.222	3	3.333		3.72785
										83	8.484	23.818	2.667	85		202.072
										84	18.511	25.396	2.667	85		470.105
										85	1.157	3.111	3	3.333		3.59943
										86	1.928	6.467	3	13		12.4684
										87	0.386	3	3	3		1.158
										88	1.928	12.067	7.333	21.667		23.2652
										89	1.157	4.444	3.667	5		5.14171
										90	0.386	3	3	3		1.158
										91	0.771	3	3	3		2.313
										92	0.386	3	3	3		1.158
										93	0.386	3	3	3		1.158
										94	0.386	3.667	3.667	3.667		1.41546
										95	0.771	3.167	3	3.333		2.44176
										96	16.968	13.485	3	55		228.813
																3760.42	0.999844
	总荧光强度		Area	Mean	min	max				点荧光强度	Area	Mean	min	max
	stage9b-3	1	194.363	11.065	3	85		2150.63		1	8.484	14.636	3	46		124.172
										2	0.386	3	3	3		1.158
										3	0.386	3	3	3		1.158
										4	1.157	7	5	9		8.099
										5	1.928	5.6	3	13		10.7968
										6	5.399	6.643	3	12		35.8656
										7	3.085	13.125	4	44		40.4906
										8	5.785	25	3	85		144.625
										9	0.771	3	3	3		2.313
										10	1.928	13	6	24		25.064
										11	0.386	3	3	3		1.158
										12	1.928	10	3	16		19.28
										13	4.242	5.091	3	9		21.596
										14	0.386	3	3	3		1.158
										15	0.386	3	3	3		1.158
										16	5.013	30.154	3	85		151.162
										17	1.543	3	3	3		4.629
										18	0.771	3	3	3		2.313
										19	0.386	3	3	3		1.158
										20	0.386	3	3	3		1.158
										21	0.386	3	3	3		1.158
										22	8.484	22.182	3	85		188.192
										23	0.386	3	3	3		1.158
										24	1.543	3	3	3		4.629
										25	1.543	3	3	3		4.629
										26	0.386	3	3	3		1.158
										27	3.471	9.778	3	31		33.9394
										28	0.386	3	3	3		1.158
										29	3.471	4.667	3	14		16.1992
										30	0.771	3	3	3		2.313
										31	0.771	3	3	3		2.313
										32	0.386	3	3	3		1.158
										33	1.157	6.333	6	7		7.32728
										34	2.699	5.571	3	13		15.0361
										35	2.314	12	3	23		27.768
										36	0.386	3	3	3		1.158
										37	0.386	3	3	3		1.158
										38	3.856	8.8	3	28		33.9328
										39	0.386	3	3	3		1.158
										40	0.386	3	3	3		1.158
										41	0.771	3	3	3		2.313
										42	0.386	3	3	3		1.158
										43	0.386	3	3	3		1.158
										44	1.928	3.2	3	4		6.1696
										45	0.386	3	3	3		1.158
										46	0.386	3	3	3		1.158
										47	1.157	3	3	3		3.471
										48	0.386	3	3	3		1.158
										49	0.386	3	3	3		1.158
										50	3.856	6.8	3	11		26.2208
										51	0.771	3	3	3		2.313
										52	1.157	3.333	3	4		3.85628
										53	1.157	3	3	3		3.471
										54	8.098	37.238	3	85		301.553
										55	0.386	3	3	3		1.158
										56	0.386	3	3	3		1.158
										57	1.928	5.6	3	10		10.7968
										58	1.157	3	3	3		3.471
										59	0.771	3	3	3		2.313
										60	1.157	3.667	3	4		4.24272
										61	0.386	3	3	3		1.158
										62	5.013	26.154	3	85		131.11
										63	0.771	5	4	6		3.855
										64	0.771	3	3	3		2.313
										65	0.386	3	3	3		1.158
										66	0.771	3	3	3		2.313
										67	0.386	3	3	3		1.158
										68	1.543	4.75	3	8		7.32925
										69	0.386	3	3	3		1.158
										70	0.386	3	3	3		1.158
										71	3.085	13.875	3	48		42.8044
										72	0.771	3	3	3		2.313
										73	3.856	16.7	3	52		64.3952
										74	0.386	3	3	3		1.158
										75	1.543	5.75	3	8		8.87225
										76	0.386	3	3	3		1.158
										77	0.386	3	3	3		1.158
										78	3.085	12.625	3	42		38.9481
										79	2.314	13.5	5	29		31.239
										80	0.386	3	3	3		1.158
										81	0.386	3	3	3		1.158
										82	0.386	3	3	3		1.158
										83	0.386	3	3	3		1.158
										84	0.386	3	3	3		1.158
										85	0.771	3	3	3		2.313
										86	0.386	3	3	3		1.158
										87	0.771	3	3	3		2.313
										88	0.386	3	3	3		1.158
										89	0.386	3	3	3		1.158
										90	0.386	3	3	3		1.158
										91	0.771	3.5	3	4		2.6985
										92	0.386	3	3	3		1.158
										93	0.771	3	3	3		2.313
										94	0.386	3	3	3		1.158
										95	0.386	3	3	3		1.158
										96	0.386	3	3	3		1.158
										97	0.386	3	3	3		1.158
										98	0.386	3	3	3		1.158
										99	0.386	3	3	3		1.158
										100	0.386	3	3	3		1.158
										101	1.157	3.333	3	4		3.85628
										102	0.386	3	3	3		1.158
										103	4.628	33.417	4	85		154.654
										104	0.771	3	3	3		2.313
										105	6.942	8.778	3	21		60.9369
										106	0.771	3	3	3		2.313
										107	0.386	3	3	3		1.158
										108	1.543	8.75	4	17		13.5012
										109	0.386	3	3	3		1.158
										110	12.726	7.455	2	34		94.8723
										111	0.386	3	3	3		1.158
										112	1.157	3.333	3	4		3.85628
										113	0.386	4	4	4		1.544
										114	0.386	4	4	4		1.544
										115	0.386	3	3	3		1.158
										116	1.157	3.333	3	4		3.85628
										117	0.771	3	3	3		2.313
										118	0.386	3	3	3		1.158
										119	4.242	7.273	3	19		30.8521
										120	0.386	3	3	3		1.158
										121	0.386	3	3	3		1.158
										122	0.386	3	3	3		1.158
										123	0.386	3	3	3		1.158
										124	0.386	3	3	3		1.158
										125	0.386	3	3	3		1.158
										126	0.386	3	3	3		1.158
										127	2.699	10.571	3	23		28.5311
										128	0.386	3	3	3		1.158
										129	0.771	3	3	3		2.313
										130	0.386	3	3	3		1.158
										131	0.386	3	3	3		1.158
																2124.53	0.987867
	总荧光强度		Area	Mean	min	max				点荧光强度	Area	Mean	min	max
	stage9b-4	1	146.929	17.152	3	85		2520.13		1	6.556	9.941	3	33		65.1732
										2	2.314	9	3	17		20.826
										3	1.157	5.667	4	7		6.55672
										4	0.771	3.5	3	4		2.6985
										5	0.771	3	3	3		2.313
										6	0.771	3.5	3	4		2.6985
										7	1.928	4.6	3	6		8.8688
										8	1.928	7	4	13		13.496
										9	0.771	3	3	3		2.313
										10	0.386	3	3	3		1.158
										11	0.386	3	3	3		1.158
										12	2.699	13.143	3	34		35.473
										13	1.157	3.333	3	4		3.85628
										14	0.386	3	3	3		1.158
										15	9.255	27.958	3	85		258.751
										16	0.386	3	3	3		1.158
										17	0.386	3	3	3		1.158
										18	0.386	3	3	3		1.158
										19	0.386	3	3	3		1.158
										20	0.386	3	3	3		1.158
										21	1.928	3.4	3	4		6.5552
										22	0.386	3	3	3		1.158
										23	0.771	3	3	3		2.313
										24	0.386	3	3	3		1.158
										25	0.386	3	3	3		1.158
										26	0.386	3	3	3		1.158
										27	0.386	3	3	3		1.158
										28	5.013	30.385	3	85		152.32
										29	0.386	3	3	3		1.158
										30	1.157	3	3	3		3.471
										31	1.157	6	4	8		6.942
										32	0.771	3.5	3	4		2.6985
										33	0.386	3	3	3		1.158
										34	0.386	3	3	3		1.158
										35	0.386	3	3	3		1.158
										36	6.17	25	3	85		154.25
										37	2.314	3.167	3	4		7.32844
										38	1.928	7.6	3	15		14.6528
										39	10.027	12.692	3	41		127.263
										40	1.543	3.5	3	5		5.4005
										41	0.386	3	3	3		1.158
										42	2.699	17.857	5	43		48.196
										43	0.386	3	3	3		1.158
										44	0.386	3	3	3		1.158
										45	2.699	12.714	3	29		34.3151
										46	0.386	3	3	3		1.158
										47	0.386	3	3	3		1.158
										48	0.386	3	3	3		1.158
										49	8.098	26.81	3	85		217.107
										50	0.386	3	3	3		1.158
										51	4.628	23.333	3	69		107.985
										52	0.386	3	3	3		1.158
										53	0.771	3	3	3		2.313
										54	0.386	3	3	3		1.158
										55	0.386	3	3	3		1.158
										56	0.386	3	3	3		1.158
										57	0.771	3	3	3		2.313
										58	0.386	3	3	3		1.158
										59	1.157	3.667	3	4		4.24272
										60	9.255	8.417	3	23		77.8993
										61	0.386	3	3	3		1.158
										62	0.386	3	3	3		1.158
										63	0.386	3	3	3		1.158
										64	1.157	4.667	4	6		5.39972
										65	10.798	30.75	3	85		332.038
										66	11.955	30.548	3	85		365.201
										67	0.386	3	3	3		1.158
										68	4.628	19.833	3	64		91.7871
										69	0.386	3	3	3		1.158
										70	0.386	3	3	3		1.158
										71	0.771	3	3	3		2.313
										72	0.386	3	3	3		1.158
										73	0.386	3	3	3		1.158
										74	0.386	3	3	3		1.158
										75	8.098	33.714	3	85		273.016
										76	0.386	3	3	3		1.158
										77	0.386	3	3	3		1.158
																2516.67	0.998627
	总荧光强度		Area	Mean	min	max				点荧光强度	Area	Mean	min	max
	stage9b-5	1	768.583	7.674	3	85		5898.11		1	0.771	3	3	3		2.313
										2	0.386	3	3	3		1.158
										3	0.771	3	3	3		2.313
										4	0.386	3	3	3		1.158
										5	0.386	3	3	3		1.158
										6	52.447	3.184	2	6		166.991
										7	0.386	3	3	3		1.158
										8	0.386	3	3	3		1.158
										9	0.386	3	3	3		1.158
										10	0.386	3	3	3		1.158
										11	0.771	3	3	3		2.313
										12	0.386	3	3	3		1.158
										13	0.386	3	3	3		1.158
										14	1.157	3.333	3	4		3.85628
										15	0.386	3	3	3		1.158
										16	0.771	3	3	3		2.313
										17	0.386	3	3	3		1.158
										18	2.699	3	3	3		8.097
										19	15.811	29.415	3	85		465.081
										20	0.386	3	3	3		1.158
										21	0.386	3	3	3		1.158
										22	0.386	3	3	3		1.158
										23	0.386	3	3	3		1.158
										24	1.543	3	3	3		4.629
										25	0.386	3	3	3		1.158
										26	0.771	3	3	3		2.313
										27	63.631	3.339	2	6		212.464
										28	0.771	3	3	3		2.313
										29	0.771	3	3	3		2.313
										30	0.386	3	3	3		1.158
										31	0.386	3	3	3		1.158
										32	0.386	3	3	3		1.158
										33	3.856	24.8	3	70		95.6288
										34	0.386	3	3	3		1.158
										35	1.157	3	3	3		3.471
										36	0.386	3	3	3		1.158
										37	0.771	3	3	3		2.313
										38	0.771	3	3	3		2.313
										39	0.771	3	3	3		2.313
										40	4.242	19.091	3	61		80.984
										41	0.771	3	3	3		2.313
										42	0.386	3	3	3		1.158
										43	0.386	3	3	3		1.158
										44	0.386	3	3	3		1.158
										45	71.344	4.876	1	85		347.873
										46	0.771	3	3	3		2.313
										47	0.771	3	3	3		2.313
										48	0.386	3	3	3		1.158
										49	1.928	3.2	3	4		6.1696
										50	0.386	3	3	3		1.158
										51	0.386	3	3	3		1.158
										52	0.386	3	3	3		1.158
										53	1.157	3	3	3		3.471
										54	1.543	3.25	3	4		5.01475
										55	0.771	3	3	3		2.313
										56	0.386	3	3	3		1.158
										57	0.386	3	3	3		1.158
										58	0.386	3	3	3		1.158
										59	1.157	3	3	3		3.471
										60	0.386	3	3	3		1.158
										61	0.771	3	3	3		2.313
										62	0.386	3	3	3		1.158
										63	0.386	3	3	3		1.158
										64	0.386	3	3	3		1.158
										65	0.386	3	3	3		1.158
										66	0.386	3	3	3		1.158
										67	0.386	3	3	3		1.158
										68	0.386	3	3	3		1.158
										69	3.471	17.333	4	55		60.1628
										70	6.17	25.875	4	83		159.649
										71	4.628	19.083	3	81		88.3161
										72	1.157	3	3	3		3.471
										73	0.386	3	3	3		1.158
										74	1.543	3	3	3		4.629
										75	0.386	3	3	3		1.158
										76	0.386	3	3	3		1.158
										77	2.699	3.143	3	4		8.48296
										78	0.386	3	3	3		1.158
										79	0.386	3	3	3		1.158
										80	2.699	3	3	3		8.097
										81	1.157	3	3	3		3.471
										82	0.771	3	3	3		2.313
										83	55.532	3.34	2	5		185.477
										84	0.771	3	3	3		2.313
										85	0.386	3	3	3		1.158
										86	0.771	3	3	3		2.313
										87	1.157	3	3	3		3.471
										88	0.386	3	3	3		1.158
										89	0.386	3	3	3		1.158
										90	0.386	3	3	3		1.158
										91	0.386	3	3	3		1.158
										92	0.386	3	3	3		1.158
										93	5.013	3.077	2	4		15.425
										94	0.386	3	3	3		1.158
										95	0.386	3	3	3		1.158
										96	2.699	3.143	3	4		8.48296
										97	0.386	3	3	3		1.158
										98	0.386	3	3	3		1.158
										99	0.386	3	3	3		1.158
										100	0.771	3	3	3		2.313
										101	0.386	3	3	3		1.158
										102	0.386	3	3	3		1.158
										103	0.386	3	3	3		1.158
										104	0.386	3	3	3		1.158
										105	1.543	3.5	3	4		5.4005
										106	0.386	3	3	3		1.158
										107	11.184	45.655	3	85		510.606
										108	0.386	3	3	3		1.158
										109	7.327	8.842	3	30		64.7853
										110	0.386	3	3	3		1.158
										111	0.386	3	3	3		1.158
										112	0.386	3	3	3		1.158
										113	0.771	3	3	3		2.313
										114	0.771	3	3	3		2.313
										115	0.386	3	3	3		1.158
										116	0.386	3	3	3		1.158
										117	0.386	3	3	3		1.158
										118	0.771	3	3	3		2.313
										119	0.386	3	3	3		1.158
										120	67.102	3.69	1	34		247.606
										121	5.399	3.071	3	4		16.5803
										122	0.386	3	3	3		1.158
										123	0.386	3	3	3		1.158
										124	13.497	13.8	3	85		186.259
										125	0.386	3	3	3		1.158
										126	0.386	3	3	3		1.158
										127	0.771	3	3	3		2.313
										128	0.386	3	3	3		1.158
										129	0.386	3	3	3		1.158
										130	0.386	3	3	3		1.158
										131	0.386	3	3	3		1.158
										132	5.013	32.615	4	85		163.499
										133	4.628	22.667	3	72		104.903
										134	6.942	33.778	3	85		234.487
										135	0.386	3	3	3		1.158
										136	1.543	3	3	3		4.629
										137	0.386	3	3	3		1.158
										138	0.386	3	3	3		1.158
										139	0.386	3	3	3		1.158
										140	0.386	3	3	3		1.158
										141	0.771	3	3	3		2.313
										142	0.771	4	4	4		3.084
										143	0.386	3	3	3		1.158
										144	33.551	3.046	2	4		102.196
										145	1.157	3.667	3	5		4.24272
										146	0.386	3	3	3		1.158
										147	0.771	3	3	3		2.313
										148	0.771	3.5	3	4		2.6985
										149	3.856	4.7	3	8		18.1232
										150	0.386	3	3	3		1.158
										151	0.386	3	3	3		1.158
										152	1.928	3	3	3		5.784
										153	0.386	3	3	3		1.158
										154	0.386	3	3	3		1.158
										155	0.386	6	6	6		2.316
										156	0.386	4	4	4		1.544
										157	0.771	3	3	3		2.313
										158	0.386	3	3	3		1.158
										159	0.771	3	3	3		2.313
										160	0.386	3	3	3		1.158
										161	2.314	11.333	3	26		26.2246
										162	0.386	3	3	3		1.158
										163	1.157	3	3	3		3.471
										164	0.386	3	3	3		1.158
										165	0.386	3	3	3		1.158
										166	0.386	3	3	3		1.158
										167	1.157	3	3	3		3.471
										168	1.157	3.333	3	4		3.85628
										169	2.699	3.286	3	4		8.86891
										170	0.386	3	3	3		1.158
										171	0.386	3	3	3		1.158
										172	0.771	3	3	3		2.313
										173	0.386	3	3	3		1.158
										174	0.771	3	3	3		2.313
										175	0.386	3	3	3		1.158
										176	0.386	3	3	3		1.158
										177	1.543	3	3	3		4.629
										178	0.771	3	3	3		2.313
										179	0.771	3	3	3		2.313
										180	0.386	3	3	3		1.158
										181	0.771	3	3	3		2.313
										182	0.386	3	3	3		1.158
										183	0.386	3	3	3		1.158
										184	0.386	3	3	3		1.158
										185	0.386	3	3	3		1.158
										186	0.386	3	3	3		1.158
										187	25.452	3.212	2	5		81.7518
										188	0.386	3	3	3		1.158
										189	1.157	3	3	3		3.471
										190	0.386	3	3	3		1.158
										191	0.771	3	3	3		2.313
										192	1.543	3	3	3		4.629
										193	0.771	3	3	3		2.313
										194	0.386	3	3	3		1.158
										195	0.771	3	3	3		2.313
										196	0.386	3	3	3		1.158
										197	35.865	3.247	2	5		116.454
										198	1.543	5.75	3	11		8.87225
										199	1.157	3.333	3	4		3.85628
										200	0.386	3	3	3		1.158
										201	0.386	3	3	3		1.158
										202	4.628	13.167	3	33		60.9369
										203	0.386	3	3	3		1.158
										204	0.386	3	3	3		1.158
										205	3.085	8.75	3	22		26.9937
										206	11.569	38.033	3	85		440.004
										207	0.386	3	3	3		1.158
										208	0.771	3	3	3		2.313
										209	0.386	3	3	3		1.158
										210	0.386	3	3	3		1.158
										211	0.386	3	3	3		1.158
										212	3.471	13.111	3	40		45.5083
										213	1.157	3	3	3		3.471
										214	1.157	7	5	9		8.099
										215	0.386	3	3	3		1.158
										216	1.543	3	3	3		4.629
										217	0.386	3	3	3		1.158
										218	1.928	5	3	6		9.64
										219	0.386	3	3	3		1.158
										220	0.386	3	3	3		1.158
										221	0.386	3	3	3		1.158
										222	0.386	3	3	3		1.158
										223	0.386	3	3	3		1.158
																4729.62	0.801888
	总荧光强度		Area	Mean	min	max				点荧光强度	Area	Mean	min	max
	stage9-6	1	63.631	40.606	12	85		2583.8		1	0.386	21	21	21		8.106
										2	4.242	58.182	16	85		246.808
										3	0.386	13	13	13		5.018
										4	1.157	16.333	12	23		18.8973
										5	0.386	14	14	14		5.404
										6	3.085	37.25	23	68		114.916
										7	1.157	16	13	19		18.512
										8	1.928	56	25	85		107.968
										9	1.157	19	14	25		21.983
										10	6.17	61.188	12	85		377.53
										11	1.157	34.667	30	40		40.1097
										12	3.856	54.8	14	85		211.309
										13	5.013	43.462	13	85		217.875
										14	2.699	58.286	17	85		157.314
										15	5.013	47.462	12	85		237.927
										16	1.543	25	16	30		38.575
										17	0.386	12	12	12		4.632
										18	1.928	26.2	12	57		50.5136
										19	0.386	21	21	21		8.106
										20	1.543	24.5	16	32		37.8035
										21	1.157	16.667	12	25		19.2837
										22	0.386	15	15	15		5.79
										23	1.543	37	23	53		57.091
										24	1.543	27	12	35		41.661
										25	0.386	15	15	15		5.79
										26	1.157	23	12	34		26.611
										27	3.471	45.333	13	85		157.351
										28	1.543	26	18	34		40.118
										29	0.386	15	15	15		5.79
										30	3.085	42.25	13	85		130.341
										31	1.543	13.5	12	16		20.8305
										32	0.386	13	13	13		5.018
										33	3.471	40	19	78		138.84
																2583.82	1.00001
