# Supplementary material for: An insulin receptor activity surge in follicle cells drives vitellogenesis by upregulating CrebA
Source: EMBO Rep. 2026 Jan 3;27(3):748–73. doi: 10.1038/s44319-025-00672-6 (PMC12894986; doi:10.1038/s44319-025-00672-6)
Supplement: Supplementary file 10 — Figure EV1 Source Data [file 44319_2025_672_MOESM10_ESM.zip › EV1/B/InRspark-SCs.xlsx]

## Sheet: 0301SCs
	计算方法：点的荧光强度之和除以总荧光强度之和（总荧光强度之和是点的荧光强度+背景的荧光强度）
	总荧光强度		Area	Mean	min	max				点荧光强度	Area	Mean	min	max
	stage10-1	1	99.495	8.307	3	85		826.505		1	8.87	3.783	3	6.333		33.5552
										2	0.386	3.333	3.333	3.333		1.28654
										3	3.856	12.433	3	46		47.9416
										4	13.497	18.495	3	85		249.627
										5	21.596	3.887	2.667	5.667		83.9437
										6	0.386	3	3	3		1.158
										7	10.027	3.577	2.333	5		35.8666
										8	0.771	3.167	3	3.333		2.44176
										9	1.157	3.222	3	3.667		3.72785
										10	5.785	4.4	3	8		25.454
										11	0.386	3.667	3.667	3.667		1.41546
										12	0.386	3	3	3		1.158
										13	28.923	11.204	2.667	85		324.053
										14	3.471	4.037	3	5.333		14.0124
										15	0.386	3.333	3.333	3.333		1.28654
										16	0.386	3.333	3.333	3.333		1.28654
										17	0.386	3.333	3.333	3.333		1.28654
																829.501	1.00363
	总荧光强度		Area	Mean	min	max				点荧光强度	Area	Mean	min	max
	stage10-2	1	264.55	13.708	3	85		3626.45		1	0.386	3	3	3		1.158
										2	4.628	34.222	3	85		158.379
										3	1.157	5.667	4.333	7		6.55672
										4	2.699	10.667	3	24.667		28.7902
										5	0.771	4.833	4.333	5.333		3.72624
										6	0.386	3.333	3.333	3.333		1.28654
										7	3.085	14.167	3	38.667		43.7052
										8	2.699	10.286	3.333	24.667		27.7619
										9	0.386	3	3	3		1.158
										10	0.386	3	3	3		1.158
										11	0.386	3	3	3		1.158
										12	1.543	3.167	3	3.667		4.88668
										13	0.386	3	3	3		1.158
										14	3.085	10.125	3	24.667		31.2356
										15	0.386	3.333	3.333	3.333		1.28654
										16	1.157	6.889	6.333	7.333		7.97057
										17	0.386	3.333	3.333	3.333		1.28654
										18	13.883	21.843	3	85		303.246
										19	0.386	3	3	3		1.158
										20	0.386	3	3	3		1.158
										21	6.17	3.833	3	5.667		23.6496
										22	1.543	3.417	3	4		5.27243
										23	0.386	3.667	3.667	3.667		1.41546
										24	0.386	3	3	3		1.158
										25	6.17	18.542	3	56.667		114.404
										26	1.928	3.267	3	3.667		6.29878
										27	2.314	3.556	3	4.333		8.22858
										28	0.771	3.333	3.333	3.333		2.56974
										29	1.543	5.417	3	8.667		8.35843
										30	0.771	3.333	3	3.667		2.56974
										31	0.386	3	3	3		1.158
										32	0.386	3	3	3		1.158
										33	3.856	3.9	3	4.667		15.0384
										34	6.17	29.417	3.667	85		181.503
										35	9.255	3.986	2.667	6		36.8904
										36	0.386	3	3	3		1.158
										37	1.928	6.933	3.333	15		13.3668
										38	10.027	22.949	3	85		230.11
										39	1.157	5.333	3.333	6.667		6.17028
										40	0.386	3.333	3.333	3.333		1.28654
										41	3.856	11.7	3	27.667		45.1152
										42	2.699	10.524	4.333	18.333		28.4043
										43	0.386	3	3	3		1.158
										44	8.098	31.667	3	85		256.439
										45	1.543	4.333	3	6.333		6.68582
										46	43.963	3.456	2	4.667		151.936
										47	0.386	3	3	3		1.158
										48	0.386	3	3	3		1.158
										49	0.386	3	3	3		1.158
										50	0.386	4	4	4		1.544
										51	5.013	30.974	3	85		155.273
										52	0.386	3	3	3		1.158
										53	0.386	3	3	3		1.158
										54	0.386	3	3	3		1.158
										55	0.386	3.333	3.333	3.333		1.28654
										56	0.386	3	3	3		1.158
										57	0.386	3	3	3		1.158
										58	5.013	3.487	2.333	5.333		17.4803
										59	0.386	3	3	3		1.158
										60	0.386	3.667	3.667	3.667		1.41546
										61	0.386	3	3	3		1.158
										62	0.386	3	3	3		1.158
										63	0.771	3.833	3.667	4		2.95524
										64	8.098	30.286	3	85		245.256
										65	0.386	3	3	3		1.158
										66	0.386	3.333	3.333	3.333		1.28654
										67	0.386	3	3	3		1.158
										68	5.785	3.4	3	4.667		19.669
										69	0.386	3	3	3		1.158
										70	0.386	3.333	3.333	3.333		1.28654
										71	0.386	3	3	3		1.158
										72	0.386	3	3	3		1.158
										73	2.699	3.143	3	3.333		8.48296
										74	0.386	3	3	3		1.158
										75	0.771	3	3	3		2.313
										76	1.157	3	3	3		3.471
										77	0.386	4.333	4.333	4.333		1.67254
										78	0.386	3.333	3.333	3.333		1.28654
										79	2.314	7.167	3	16		16.5844
										80	1.928	7.533	3	14.333		14.5236
										81	9.255	3.319	3	4.333		30.7173
										82	0.386	3.333	3.333	3.333		1.28654
										83	9.255	37.417	3.667	85		346.294
										84	1.157	3.333	3	3.667		3.85628
										85	0.386	3	3	3		1.158
										86	0.386	3.333	3.333	3.333		1.28654
										87	11.184	14.425	3	85		161.329
										88	10.412	39.383	3	85		410.056
										89	0.386	3	3	3		1.158
										90	0.386	3	3	3		1.158
										91	2.314	3.333	1.667	5.333		7.71256
										92	1.157	3.333	3	3.667		3.85628
										93	0.386	4	4	4		1.544
										94	0.386	3	3	3		1.158
										95	0.386	3	3	3		1.158
										96	0.386	3	3	3		1.158
										97	0.386	3	3	3		1.158
										98	0.386	3	3	3		1.158
										99	8.098	36	4.333	85		291.528
										100	0.386	3.667	3.667	3.667		1.41546
										101	0.386	3.333	3.333	3.333		1.28654
										102	0.386	3	3	3		1.158
										103	0.386	3.333	3.333	3.333		1.28654
										104	0.386	3.333	3.333	3.333		1.28654
										105	3.471	3.259	3	4		11.312
										106	0.386	3.333	3.333	3.333		1.28654
										107	0.386	3	3	3		1.158
										108	0.771	3	3	3		2.313
										109	0.386	3	3	3		1.158
																3587.59	0.989284
	总荧光强度		Area	Mean	min	max				点荧光强度	Area	Mean	min	max
	stage10-3	1	246.039	11.511	3	85		2832.15		1	7.327	35.772	3.333	85		262.101
										2	0.386	3	3	3		1.158
										3	0.386	3.333	3.333	3.333		1.28654
										4	0.386	3	3	3		1.158
										5	0.386	3	3	3		1.158
										6	0.771	5	4	6		3.855
										7	0.771	3.667	3.333	4		2.82726
										8	5.785	22.156	3.333	73.667		128.172
										9	3.085	6.583	4	12.667		20.3086
										10	0.386	4	4	4		1.544
										11	6.556	10.784	3	33.333		70.6999
										12	1.928	5.267	3.333	6		10.1548
										13	1.928	5	3	8.333		9.64
										14	5.013	12.974	3	48.667		65.0387
										15	0.386	3	3	3		1.158
										16	5.013	32.846	5.333	85		164.657
										17	0.386	3	3	3		1.158
										18	0.386	3	3	3		1.158
										19	0.771	3.167	3	3.333		2.44176
										20	0.386	3	3	3		1.158
										21	0.386	3	3	3		1.158
										22	2.699	9.381	3.333	21		25.3193
										23	7.327	13.737	3.333	34		100.651
										24	2.314	4.278	3	6.667		9.89929
										25	0.386	3	3	3		1.158
										26	0.386	3	3	3		1.158
										27	0.386	3	3	3		1.158
										28	1.928	3.8	3	4.667		7.3264
										29	2.699	5.81	3	9.667		15.6812
										30	2.314	9.611	5.667	15.667		22.2399
										31	0.771	3.167	3	3.333		2.44176
										32	0.386	3	3	3		1.158
										33	0.386	3.333	3.333	3.333		1.28654
										34	6.556	6.824	3	20		44.7381
										35	11.184	28.172	3	85		315.076
										36	4.628	21.139	3	69		97.8313
										37	0.771	3.5	3.333	3.667		2.6985
										38	0.386	3	3	3		1.158
										39	5.399	15.667	3	45.333		84.5861
										40	0.386	3	3	3		1.158
										41	0.386	3.667	3.667	3.667		1.41546
										42	1.157	4.111	3.667	4.667		4.75643
										43	0.386	3.333	3.333	3.333		1.28654
										44	0.771	4.333	3.667	5		3.34074
										45	3.856	7.933	3.333	19.333		30.5896
										46	3.085	16.333	4	28.333		50.3873
										47	0.771	4	3	5		3.084
										48	0.386	3	3	3		1.158
										49	0.386	3	3	3		1.158
										50	3.085	8.208	3	21.333		25.3217
										51	1.928	7.2	5.333	11.333		13.8816
										52	0.386	3.333	3.333	3.333		1.28654
										53	0.771	3	3	3		2.313
										54	0.386	3	3	3		1.158
										55	1.543	3.167	3	3.667		4.88668
										56	0.386	3	3	3		1.158
										57	0.771	3	3	3		2.313
										58	0.386	3.333	3.333	3.333		1.28654
										59	0.386	3	3	3		1.158
										60	1.157	3.222	3	3.667		3.72785
										61	1.543	3.167	3	3.667		4.88668
										62	0.386	3	3	3		1.158
										63	0.386	3.333	3.333	3.333		1.28654
										64	0.386	3	3	3		1.158
										65	0.771	3.333	3	3.667		2.56974
										66	0.386	3	3	3		1.158
										67	0.386	3.333	3.333	3.333		1.28654
										68	6.556	17	3	48.333		111.452
										69	0.386	3	3	3		1.158
										70	5.785	31.244	3.333	85		180.747
										71	0.386	3	3	3		1.158
										72	1.543	6.25	3	10		9.64375
										73	1.157	3.333	3	3.667		3.85628
										74	0.771	3	3	3		2.313
										75	1.157	3.111	3	3.333		3.59943
										76	5.013	5.538	3	12.333		27.762
										77	3.856	4.633	2.667	8.333		17.8648
										78	0.386	3	3	3		1.158
										79	2.699	4.619	3	6.667		12.4667
										80	0.386	3	3	3		1.158
										81	0.386	3	3	3		1.158
										82	0.386	3	3	3		1.158
										83	3.085	5.75	3	9		17.7387
										84	0.386	3.333	3.333	3.333		1.28654
										85	0.386	3	3	3		1.158
										86	0.386	3	3	3		1.158
										87	0.386	4.333	4.333	4.333		1.67254
										88	11.569	22.533	3	85		260.684
										89	0.386	3.333	3.333	3.333		1.28654
										90	0.386	3	3	3		1.158
										91	2.699	5.81	3	8.333		15.6812
										92	1.543	3.25	3	3.667		5.01475
										93	0.386	3	3	3		1.158
										94	0.386	3.667	3.667	3.667		1.41546
										95	0.386	3.333	3.333	3.333		1.28654
										96	0.386	3	3	3		1.158
										97	1.157	3.222	3	3.333		3.72785
										98	0.771	3	3	3		2.313
										99	0.386	3.333	3.333	3.333		1.28654
										100	1.157	3.222	3	3.333		3.72785
										101	0.386	3	3	3		1.158
										102	3.085	3.25	3	3.333		10.0262
										103	0.771	3	3	3		2.313
										104	1.157	3.444	3.333	3.667		3.98471
										105	0.386	3	3	3		1.158
										106	0.386	3	3	3		1.158
																2377.25	0.839378
	总荧光强度		Area	Mean	min	max				点荧光强度	Area	Mean	min	max
	stage10-4	1	551.467	8.364	3	85		4612.47		1	0.386	3	3	3		1.158
										2	12.726	9.394	3	24		119.548
										3	0.771	4	3	5		3.084
										4	8.87	16.739	3	49		148.475
										5	0.386	3	3	3		1.158
										6	1.928	5.6	3	8		10.7968
										7	0.386	3	3	3		1.158
										8	0.386	3	3	3		1.158
										9	0.386	3	3	3		1.158
										10	0.386	3	3	3		1.158
										11	5.785	3	3	3		17.355
										12	5.013	29.385	4	85		147.307
										13	27.381	2.845	1	5		77.8989
										14	2.314	12.833	4	27		29.6956
										15	0.386	3	3	3		1.158
										16	6.556	13.294	3	46		87.1555
										17	0.386	3	3	3		1.158
										18	4.628	36.5	6	85		168.922
										19	0.386	3	3	3		1.158
										20	0.386	3	3	3		1.158
										21	0.386	3	3	3		1.158
										22	3.085	10.5	3	26		32.3925
										23	4.242	5.909	3	13		25.066
										24	7.713	22.15	3	85		170.843
										25	2.314	9.333	3	17		21.5966
										26	1.928	6.8	3	15		13.1104
										27	0.386	3	3	3		1.158
										28	0.386	3	3	3		1.158
										29	5.785	3	3	3		17.355
										30	3.471	10.222	3	24		35.4806
										31	2.314	4.833	3	9		11.1836
										32	0.386	3	3	3		1.158
										33	0.386	3	3	3		1.158
										34	1.543	8	3	13		12.344
										35	12.726	11.576	1	85		147.316
										36	0.771	3	3	3		2.313
										37	0.386	3	3	3		1.158
										38	0.386	3	3	3		1.158
										39	1.928	3.6	3	5		6.9408
										40	0.386	3	3	3		1.158
										41	0.771	3	3	3		2.313
										42	10.027	28.846	2	85		289.239
										43	0.386	3	3	3		1.158
										44	1.928	3.2	3	4		6.1696
										45	0.386	3	3	3		1.158
										46	0.386	3	3	3		1.158
										47	0.386	3	3	3		1.158
										48	0.386	3	3	3		1.158
										49	1.157	3	3	3		3.471
										50	0.386	3	3	3		1.158
										51	8.87	3	2	5		26.61
										52	0.386	3	3	3		1.158
										53	4.242	13.636	3	36		57.8439
										54	0.386	3	3	3		1.158
										55	0.386	3	3	3		1.158
										56	0.386	4	4	4		1.544
										57	0.386	3	3	3		1.158
										58	0.771	3	3	3		2.313
										59	12.726	11.394	2	71		145
										60	0.771	3	3	3		2.313
										61	0.386	3	3	3		1.158
										62	0.386	3	3	3		1.158
										63	6.17	3.125	3	4		19.2812
										64	3.085	3.25	3	4		10.0262
										65	0.386	3	3	3		1.158
										66	1.928	3	3	3		5.784
										67	0.386	3	3	3		1.158
										68	0.771	3.5	3	4		2.6985
										69	3.856	3	3	3		11.568
										70	0.386	3	3	3		1.158
										71	2.314	3	3	3		6.942
										72	3.471	12.889	3	37		44.7377
										73	0.386	3	3	3		1.158
										74	0.386	3	3	3		1.158
										75	1.928	3	3	3		5.784
										76	0.386	3	3	3		1.158
										77	0.386	3	3	3		1.158
										78	2.314	3	3	3		6.942
										79	4.242	17.182	3	60		72.886
										80	1.157	3	3	3		3.471
										81	1.543	3	3	3		4.629
										82	2.699	3	3	3		8.097
										83	3.856	16	3	45		61.696
										84	2.699	5.714	3	10		15.4221
										85	0.386	3	3	3		1.158
										86	0.386	3	3	3		1.158
										87	0.771	3	3	3		2.313
										88	0.386	3	3	3		1.158
										89	0.386	3	3	3		1.158
										90	6.17	23.938	3	85		147.697
										91	0.386	3	3	3		1.158
										92	0.386	3	3	3		1.158
										93	0.771	6	5	7		4.626
										94	3.856	3.1	3	4		11.9536
										95	1.157	5.333	4	7		6.17028
										96	1.157	3	3	3		3.471
										97	0.386	3	3	3		1.158
										98	0.386	3	3	3		1.158
										99	0.771	3	3	3		2.313
										100	9.641	7.92	3	32		76.3567
										101	0.771	3	3	3		2.313
										102	13.883	3.25	3	5		45.1197
										103	0.386	3	3	3		1.158
										104	0.386	3	3	3		1.158
										105	0.386	3	3	3		1.158
										106	0.386	3	3	3		1.158
										107	0.386	3	3	3		1.158
										108	0.386	3	3	3		1.158
										109	0.386	3	3	3		1.158
										110	2.314	3	3	3		6.942
										111	0.386	3	3	3		1.158
										112	2.314	12.167	3	25		28.1544
										113	0.386	3	3	3		1.158
										114	2.699	13.571	3	26		36.6281
										115	0.386	3	3	3		1.158
										116	0.386	3	3	3		1.158
										117	3.085	14.5	3	40		44.7325
										118	0.386	3	3	3		1.158
										119	1.543	5.5	3	10		8.4865
										120	7.713	30.4	3	85		234.475
										121	0.386	3	3	3		1.158
										122	11.184	3.241	3	4		36.2473
										123	0.386	3	3	3		1.158
										124	2.699	9.571	6	20		25.8321
										125	3.471	20.333	3	60		70.5758
										126	6.942	32.333	3	85		224.456
										127	0.386	3	3	3		1.158
										128	0.386	3	3	3		1.158
										129	35.865	3.172	2	4		113.764
										130	0.386	3	3	3		1.158
										131	0.771	3	3	3		2.313
										132	7.327	16.526	3	59		121.086
										133	0.386	3	3	3		1.158
										134	0.386	3	3	3		1.158
										135	0.386	3	3	3		1.158
										136	0.386	3	3	3		1.158
										137	0.386	3	3	3		1.158
										138	0.386	3	3	3		1.158
										139	0.386	3	3	3		1.158
										140	0.386	4	4	4		1.544
										141	1.928	4.8	3	10		9.2544
										142	34.708	12.1	2	85		419.967
										143	0.771	3	3	3		2.313
										144	2.699	3.286	3	4		8.86891
										145	1.543	3.25	3	4		5.01475
										146	0.386	3	3	3		1.158
										147	0.771	3.5	3	4		2.6985
										148	0.386	3	3	3		1.158
										149	0.386	3	3	3		1.158
										150	1.543	3	3	3		4.629
										151	1.157	3.333	3	4		3.85628
										152	0.386	3	3	3		1.158
										153	0.771	3	3	3		2.313
										154	8.87	3.217	3	4		28.5348
										155	0.386	3	3	3		1.158
										156	0.386	3	3	3		1.158
										157	0.386	3	3	3		1.158
										158	59.003	3.359	2	6		198.191
										159	3.085	3.125	3	4		9.64062
										160	0.386	3	3	3		1.158
										161	1.157	3	3	3		3.471
										162	2.699	2.857	2	3		7.71104
										163	0.386	3	3	3		1.158
										164	2.699	6.429	3	14		17.3519
										165	0.386	3	3	3		1.158
										166	0.386	3	3	3		1.158
										167	0.386	3	3	3		1.158
										168	3.085	3	3	3		9.255
										169	0.386	3	3	3		1.158
										170	0.386	3	3	3		1.158
										171	0.771	3	3	3		2.313
										172	0.386	3	3	3		1.158
										173	1.157	3	3	3		3.471
										174	1.157	3	3	3		3.471
										175	0.771	3	3	3		2.313
										176	0.386	4	4	4		1.544
										177	0.386	3	3	3		1.158
										178	1.157	3	3	3		3.471
										179	0.386	3	3	3		1.158
										180	0.386	3	3	3		1.158
										181	0.771	3.5	3	4		2.6985
										182	0.386	3	3	3		1.158
										183	0.386	3	3	3		1.158
										184	0.386	3	3	3		1.158
										185	0.386	3	3	3		1.158
										186	0.386	3	3	3		1.158
										187	0.386	3	3	3		1.158
										188	0.771	3	3	3		2.313
										189	0.386	4	4	4		1.544
										190	0.386	3	3	3		1.158
										191	0.386	3	3	3		1.158
										192	12.341	18.375	3	85		226.766
										193	1.157	3	3	3		3.471
										194	0.386	3	3	3		1.158
										195	0.386	3	3	3		1.158
										196	0.386	3	3	3		1.158
										197	0.386	3	3	3		1.158
										198	5.013	3.231	3	4		16.197
										199	1.157	3	3	3		3.471
										200	0.386	3	3	3		1.158
										201	1.928	3.2	3	4		6.1696
										202	1.543	3	3	3		4.629
										203	1.543	3.25	3	4		5.01475
										204	3.085	3	3	3		9.255
										205	2.314	3.167	3	4		7.32844
										206	2.314	3	3	3		6.942
										207	0.386	3	3	3		1.158
										208	0.386	3	3	3		1.158
										209	0.386	3	3	3		1.158
										210	0.386	3	3	3		1.158
																4546.42	0.985679
	总荧光强度		Area	Mean	min	max				点荧光强度	Area	Mean	min	max
	stage10-5	1	57.075	72.291	37	85		4126.01		1	1.157	59.667	41	71		69.0347
										2	6.556	75.294	37	85		493.627
										3	5.399	77.286	38	85		417.267
										4	3.856	73	45	85		281.488
										5	2.699	56.143	37	70		151.53
										6	0.771	38.5	37	40		29.6835
										7	1.543	62.5	48	85		96.4375
										8	5.785	73.133	37	85		423.074
										9	6.556	77.235	37	85		506.353
										10	4.242	75.818	49	85		321.62
										11	4.242	70.455	38	85		298.87
										12	5.013	75.846	42	85		380.216
										13	0.771	85	85	85		65.535
										14	2.699	61.857	42	85		166.952
										15	5.399	75.571	39	85		408.008
										16	0.386	42	42	42		16.212
																4125.91	0.999976
