# Supplementary material for: An insulin receptor activity surge in follicle cells drives vitellogenesis by upregulating CrebA
Source: EMBO Rep. 2026 Jan 3;27(3):748–73. doi: 10.1038/s44319-025-00672-6 (PMC12894986; doi:10.1038/s44319-025-00672-6)
Supplement: Supplementary file 10 — Figure EV1 Source Data [file 44319_2025_672_MOESM10_ESM.zip › EV1/C/CCs-spark.xlsx]

## Sheet: Sheet1
volume定量
图片名称	stage14-20x-1-500-15-1-7-xyz-1	250227
	1	203	10.296	2	22	2090.09	0.0296638
	1	1	22	22	22	22
	2	2	20	20	20	40
图片名称	stage1-10-20x-1-500-15-1-7-xyz-3	250227
							0
	1	206	8.811	1	38	1815.07	0.117902
	1	3	29	22	38	87
	2	2	22.5	22	23	45
	3	2	20	20	20	40
	4	2	21	20	22	42
图片名称	stage14-20x-1-500-15-1-7-xyz-1	250227
	1	403	7.834	0	85	3157.1	0.115296
	1	5	25	21	31	125
	2	4	59.75	24	85	239
图片名称	stage1-10-20x-1-500-1-17-30-wxy-2	250315
		1	985	23.71	3	85	23354.3	0.0709932		2	871	19.83	2	85	17271.9	0.064324
		1	3	78	64	85	234			1	1	84	84	84	84
		2	2	85	85	85	170			2	1	63	63	63	63
		3	5	80.6	63	85	403			3	5	85	85	85	425
		4	5	74.8	66	85	374			4	3	83.333	80	85	249.999
		5	1	67	67	67	67			5	4	72.25	64	78	289
		6	2	85	85	85	170								1111
		7	1	70	70	70	70
		8	2	85	85	85	170
							1658
		1	6303	7.888	0	85	49718.1	0.0134559
		1	1	46	46	46	46
		2	1	51	51	51	51
		3	1	46	46	46	46
		4	5	64.2	51	85	321
		5	2	65	49	81	130
		6	1	75	75	75	75
							669
