# Supplementary material for: An insulin receptor activity surge in follicle cells drives vitellogenesis by upregulating CrebA
Source: EMBO Rep. 2026 Jan 3;27(3):748–73. doi: 10.1038/s44319-025-00672-6 (PMC12894986; doi:10.1038/s44319-025-00672-6)
Supplement: Supplementary file 13 — Figure EV4 Source Data [file 44319_2025_672_MOESM13_ESM.zip]

Archive with 3 entries (3 files):
- EV4/A.tif
- EV4/B.tif
- EV4/qPCR.xlsx
