# Supplementary material for: An insulin receptor activity surge in follicle cells drives vitellogenesis by upregulating CrebA
Source: EMBO Rep. 2026 Jan 3;27(3):748–73. doi: 10.1038/s44319-025-00672-6 (PMC12894986; doi:10.1038/s44319-025-00672-6)
Supplement: Supplementary file 13 — Figure EV4 Source Data [file 44319_2025_672_MOESM13_ESM.zip › EV4/qPCR.xlsx]

## Sheet: tj-2277-2828 (2)
Sample ID	Target	Ct		△Ct	Log=2^-△Ct	average	△△Ct	Relative mRNA level
w-tj	rp49	15.64
w-tj	rp49	15.77
w-tj	rp49	15.52
w-tj	CrebA	27.47	15.64	11.83	0.000274672	0.000296744	0.925619
w-tj	CrebA	27.42	15.64	11.78	0.000284359		0.958261
w-tj	CrebA	27.2	15.64	11.56	0.000331202		1.11612
w-tj	Yp1	18.15	15.64	2.51	0.175556	0.161545	1.08673
w-tj	Yp1	18.28	15.64	2.64	0.160428		0.993088
w-tj	Yp1	18.39	15.64	2.75	0.148651		0.920183
w-tj	vm26Aa	16.06	15.64	0.42	0.747425	0.724915	1.03105
w-tj	vm26Aa	15.98	15.64	0.34	0.790041		1.08984
w-tj	vm26Aa	16.29	15.64	0.65	0.63728		0.87911
tj-2277	rp49	17.02
tj-2277	rp49	16.93
tj-2277	rp49	16.85
tj-2828	rp49	16.67
tj-2828	rp49	16.63
tj-2828	rp49	16.81
tj-2277	CrebA	31.87	16.93	14.94	3.18135e-05	3.09985e-05	1.02629	0.107208
tj-2277	CrebA	31.83	16.93	14.9	3.27079e-05		1.05515	0.110223
tj-2277	CrebA	32.03	16.93	15.1	2.84739e-05		0.918559	0.0959543
tj-2828	CrebA	29.96	16.7	13.26	0.000101939	0.00011	0.926725	0.343526
tj-2828	CrebA	29.87	16.7	13.17	0.000108501		0.986379	0.365639
tj-2828	CrebA	29.73	16.7	13.03	0.000119558		1.0869	0.402899
tj-2277	Yp1	22.51	16.93	5.58	0.0209051	0.0206265	1.01351	0.129407
tj-2277	Yp1	22.49	16.93	5.56	0.0211969		1.02766	0.131214
tj-2277	Yp1	22.59	16.93	5.66	0.0197774		0.958837	0.122427
tj-2828	Yp1	20.25	16.7	3.55	0.0853775	0.0803183	1.06299	0.528506
tj-2828	Yp1	20.16	16.7	3.46	0.0908733		1.13141	0.562526
tj-2828	Yp1	20.65	16.7	3.95	0.0647041		0.805596	0.400533
tj-2277	vm26Aa	18.52	16.93	1.59	0.332171	0.301016	1.1035	0.458221
tj-2277	vm26Aa	18.8	16.93	1.87	0.273573		0.908835	0.377387
tj-2277	vm26Aa	18.68	16.93	1.75	0.297302		0.987663	0.410119
tj-2828	vm26Aa	18.55	16.7	1.85	0.277392	0.276133	1.00456	0.382655
tj-2828	vm26Aa	18.54	16.7	1.84	0.279322		1.01155	0.385316
tj-2828	vm26Aa	18.58	16.7	1.88	0.271684		0.983889	0.37478
