# Supplementary material for: An insulin receptor activity surge in follicle cells drives vitellogenesis by upregulating CrebA
Source: EMBO Rep. 2026 Jan 3;27(3):748–73. doi: 10.1038/s44319-025-00672-6 (PMC12894986; doi:10.1038/s44319-025-00672-6)
Supplement: Supplementary file 14 — Figure EV5 Source Data [file 44319_2025_672_MOESM14_ESM.zip]

Archive with 14 entries (11 files):
- EV5/A/
- EV5/A/Atif.tif
- EV5/B/
- EV5/B/B.tif
- EV5/B/stage10-sc_-1.tif
- EV5/B/stage1-7-sc-1_-2.tif
- EV5/B/stage8-60x-2-1.tif
- EV5/B/stage9-60x-1-sc-1.tif
- EV5/C/
- EV5/C/79021-stage10-sc-1.tif
- EV5/C/79021-stage7-sc-2_-2.tif
- EV5/C/79021-stage8-60x-2-1.tif
- EV5/C/79021-stage9-sc-1.tif
- EV5/C/C.tif
